# Supplementary material for: Structural and mechanistic insights into Quinolone Synthase to address its functional promiscuity
Source: Commun Biol. 2024 May 14;7:566. doi: 10.1038/s42003-024-06152-2 (PMC11093982; doi:10.1038/s42003-024-06152-2)
Supplement: Supplementary file 3 — Supplementary Data 1-4 [file 42003_2024_6152_MOESM3_ESM.xls]

## Sheet: 1-Data for homolog screening
	Supplementarty Data 1
	Data used for Homolog screening
	Lineages	Taxon	Taxid	Data type	Sequencing read coverage depth	Contig N50	Data source	BUSCO**
	Discoba		2611352
		Percolomonas cosmopolitus AE-1 (ATCC 50343)	63605	Transcriptomic	-	1999	MMETSP (MMETSP0758)	C:38.9%[S:31.8%,D:7.1%],F:10.2%,M:50.9%,n:255
		Naegleria gruberi	5762	Genomic	8.63x	159679	JGI (1091360)	C:79.3%[S:77.3%,D:2.0%],F:7.8%,M:12.9%,n:255
		unclassified Diplonema	2647757	Transcriptomic	-	-	Horák et al (unpublished)	C:71.4%[S:66.3%,D:5.1%],F:7.1%,M:21.5%,n:255
		Diplonema papillatum	91374	Genomic	18x	3312	NCBI (ASM165507v1)	C:23.9%[S:23.1%,D:0.8%],F:20.0%,M:56.1%,n:255
		Neobodo designis	312471	Transcriptomic	-	1479	MMETSP (MMETSP1114)	C:46.3%[S:45.1%,D:1.2%],F:7.1%,M:46.6%,n:255
		Leishmania mexicana	5665	Genomic	-	-	VEuPath (TriTrypDB)	C:54.9%[S:52.9%,D:2.0%],F:8.2%,M:36.9%,n:255
		Trypanosoma brucei brucei TREU927	185431	Genomic	-	1653115	NCBI (ASM244v1)	C:57.3%[S:55.3%,D:2.0%],F:6.7%,M:36.0%,n:255
		Eutreptiella gymnastica	73025	Transcriptomic	-	2008	MMETSP (MMETSP0039)	C:38.8%[S:30.2%,D:8.6%],F:6.3%,M:54.9%,n:255
		Euglena longa	3037	Transcriptomic	-	-	NCBI (GGOE00000000.1)	C:83.5%[S:71.0%,D:12.5%],F:6.7%,M:9.8%,n:255
		Euglena gracilis var. bacillaris	158060	Transcriptomic	-	-	NCBI (GDJR00000000.1)	C:71.7%[S:68.6%,D:3.1%],F:14.1%,M:14.2%,n:255
	Metamonada		2611341
		Trimastix marina	137419	Transcriptomic	-	-	Leger et al.,2017	C:44.7%[S:43.1%,D:1.6%],F:5.5%,M:49.8%,n:255
		Monocercomonoides	302781	Genomic	35x	20913	NCBI (GCA_001643675.1)	C:55.3%[S:46.7%,D:8.6%],F:8.2%,M:36.5%,n:255
		Streblomastix strix	222440	Genomic	-	5064	NCBI (GCA_008636045.1)	C:42.0%[S:39.6%,D:2.4%],F:14.1%,M:43.9%,n:255
		Tritrichomonas foetus	1144522	Genomic	73x	34827	NCBI (GCA_001839685.1)	C:49.4%[S:39.6%,D:9.8%],F:5.9%,M:44.7%,n:255
		Trichomonas tenax	43075	Genomic	53x	13554	NCBI (GCA_900231805.1)	C:13.7%[S:12.5%,D:1.2%],F:3.5%,M:82.8%,n:255
		Trichomonas gallinae	56777	Genomic	30x	20741	NCBI (GCA_008369845.1)	C:8.6%[S:7.8%,D:0.8%],F:3.9%,M:87.5%,n:255
		Trichomonas vaginalis G3	412133	Genomic	-	4901	NCBI (GCF_000002825.2)	C:53.0%[S:41.6%,D:11.4%],F:5.9%,M:41.1%,n:255
		Chilomastix cuspidata	1476591	Transcriptomic	-	-	Leger et al.,2017	C:23.1%[S:23.1%,D:0.0%],F:9.8%,M:67.1%,n:255
		Chilomastix caulleryi	926448	Transcriptomic	-	-	Leger et al.,2017	C:5.5%[S:5.5%,D:0.0%],F:5.1%,M:89.4%,n:255
		Spironucleus salmonicida	348837	Genomic	280x	80231	NCBI (GCA_000497125.1)	C:0.4%[S:0.4%,D:0.0%],F:0.0%,M:99.6%,n:255
		Giardia muris	5742	Genomic	214x	2398647	NCBI (GCA_006247105.1)	C:22.4%[S:21.2%,D:1.2%],F:7.1%,M:70.5%,n:255
		Giardia lamblia ATCC 50803	184922	Genomic	-	203113	NCBI (GCF_000002435.1)	C:23.5%[S:22.7%,D:0.8%],F:5.1%,M:71.4%,n:255
		Giardia intestinalis ATCC 50581	598745	Genomic	-	4*	JGI	C:23.5%[S:22.7%,D:0.8%],F:5.1%,M:71.4%,n:255
		Ergobibamus cyprinoides	926446	Transcriptomic	-	-	Leger et al.,2017	C:13.8%[S:11.8%,D:2.0%],F:11.4%,M:74.8%,n:255
		Dysnectes brevis	391066	Transcriptomic	-	-	Leger et al.,2017	C:23.5%[S:23.5%,D:0.0%],F:10.2%,M:66.3%,n:255
		Kipferlia bialata	797122	Genomic	100x	6758	NCBI (GCA_003568945.1)	C:2.4%[S:2.4%,D:0.0%],F:3.9%,M:93.7%,n:255
		unclassified Carpediemonas	2629244	Transcriptomic	-	-	Leger et al.,2017	C:17.7%[S:16.9%,D:0.8%],F:8.6%,M:73.7%,n:255
		Carpediemonas membranifera	201153	Transcriptomic	-	-	Leger et al.,2017	C:43.9%[S:29.8%,D:14.1%],F:14.1%,M:42.0%,n:255
		Trepomonas sp. PC1	1076344	Transcriptomic	-	-	NCBI (GDID00000000.1)	C:20.0%[S:20.0%,D:0.0%],F:6.3%,M:73.7%,n:255
	Opisthokonta		33154
		Salpingoeca rosetta	946362	Genomic	33.07x	34760	NCBI (GCA_000188695.1)	C:83.1%[S:82.7%,D:0.4%],F:6.7%,M:10.2%,n:255
		Monosiga brevicollis	81824	Genomic	-	49874	NCBI (GCA_000002865.1)	C:78.8%[S:78.8%,D:0.0%],F:7.5%,M:13.7%,n:255
		Amphimedon queenslandica	400682	Genomic	8x	11817	NCBI (GCA_000090795.1)	C:94.9%[S:77.6%,D:17.3%],F:3.1%,M:2.0%,n:255
		Homo sapiens	9606	Genomic	Complete Genome	57879411	NCBI (GCA_000001405.28)	C:100.0%[S:38.4%,D:61.6%],F:0.0%,M:0.0%,n:255
		Caenorhabditis elegans	6239	Genomic	Complete Genome	17493829	NCBI (GCA_000002985.3)	C:98.1%[S:87.1%,D:11.0%],F:0.8%,M:1.1%,n:255
		Drosophila melanogaster	7227	Genomic	Complete Genome	21485538	NCBI (GCA_000001215.4)	C:100.0%[S:60.4%,D:39.6%],F:0.0%,M:0.0%,n:255
		Antonospora locustae	278021	Genomic	7.9x	183675	NCBI (GCA_007674295.1)	C:21.6%[S:20.8%,D:0.8%],F:3.9%,M:74.5%,n:255
		Nematocida parisii	586133	Genomic	45x	126036	JGI	C:25.1%[S:24.7%,D:0.4%],F:4.3%,M:70.6%,n:255
		Mortierella elongata	310910	Genomic	112.8x	155919	JGI (1006314)	C:98.4%[S:95.7%,D:2.7%],F:1.2%,M:0.4%,n:255
		Rhizophagus irregularis	588596	Genomic	50.0x	49632	NCBI (GCA_000439145.3)	C:94.9%[S:93.7%,D:1.2%],F:2.0%,M:3.1%,n:255
		Phycomyces blakesleeanus	4837	Genomic	473.53x	370394	JGI (1084261)	C:92.6%[S:90.2%,D:2.4%],F:3.1%,M:4.3%,n:255
		Mucor lusitanicus	29924	Genomic	321x	4574267	JGI (1190907)	C:91.7%[S:88.2%,D:3.5%],F:3.9%,M:4.4%,n:255
		Schizosaccharomyces pombe	4896	Genomic	-	2923134	NCBI (GCA_000002945.2)	C:96.9%[S:95.3%,D:1.6%],F:0.4%,M:2.7%,n:255
		Saccharomyces cerevisiae	4932	Genomic	Complete Genome	924431	NCBI (GCA_000146045.2)	C:93.3%[S:92.5%,D:0.8%],F:1.2%,M:5.5%,n:255
		Tuber melanosporum	39416	Genomic	10x	63046	NCBI (GCA_000151645.1)	C:96.5%[S:96.1%,D:0.4%],F:2.0%,M:1.5%,n:255
		Neurospora crassa	5141	Genomic	20.0x	656009	NCBI (GCA_000182925.2)	C:100.0%[S:92.9%,D:7.1%],F:0.0%,M:0.0%,n:255
		Cladonia grayi	27339	Genomic	15x	43*	JGI	C:93.7%[S:93.7%,D:0.0%],F:2.4%,M:3.9%,n:255
		Tremella mesenterica	5217	Genomic	7.44X	123767	JGI (32829)	C:94.1%[S:93.7%,D:0.4%],F:4.3%,M:1.6%,n:255
		Cryptococcus neoformans	5207	Genomic	11.8x	1076541	JGI	C:91.4%[S:89.8%,D:1.6%],F:4.7%,M:3.9%,n:255
		Phanerochaete chrysosporium	5306	Genomic	10.6x	78962	JGI (1060117)	C:97.3%[S:96.9%,D:0.4%],F:2.0%,M:0.7%,n:255
		Postia placenta	104341	Genomic	47.36x	142602	JGI (402033)	C:96.9%[S:90.6%,D:6.3%],F:2.0%,M:1.1%,n:255
		Pleurotus ostreatus	5322	Genomic	341.41x	3500734	NCBI (GCA_014466165.1)	C:96.9%[S:94.9%,D:2.0%],F:1.2%,M:1.9%,n:255
		Laccaria amethystina	89243	Genomic	156.5x	27729	JGI (1006253)	C:98.5%[S:96.1%,D:2.4%],F:1.2%,M:0.3%,n:255
		Agaricus bisporus	5341	Genomic	8.50x	262535	JGI (99190)	C:96.5%[S:95.3%,D:1.2%],F:1.6%,M:1.9%,n:255
		Schizophyllum commune	5334	Genomic	159.81x	362437	JGI (4003082)	C:98.4%[S:97.6%,D:0.8%],F:0.8%,M:0.8%,n:255
	Amoebozoa		2605435
		Entamoeba histolytica	5759	Genomic	8x	29517	JGI	C:52.6%[S:46.3%,D:6.3%],F:5.1%,M:42.3%,n:255
		Dictyostelium purpureum	5786	Genomic	8.4x	45210	NCBI (GCA_000190715.1)	C:89.0%[S:87.8%,D:1.2%],F:3.5%,M:7.5%,n:255
	Viridiplantae		33090
		Ostreococcus tauri	70448	Genomic	-	48024	JGI	C:80.4%[S:80.0%,D:0.4%],F:5.9%,M:13.7%,n:255
		Micromonas pusilla	38833	Genomic	-	84001	JGI (4000188)	C:85.5%[S:84.7%,D:0.8%],F:2.7%,M:11.8%,n:255
		Chlamydomonas reinhardtii	3055	Genomic	11.12x	7*	JGI (1084054)	C:80.0%[S:80.0%,D:0.0%],F:7.8%,M:12.2%,n:255
		Volvox carteri	3067	Genomic	8x	15*	JGI (1076531)	C:80.0%[S:79.2%,D:0.8%],F:8.6%,M:11.4%,n:255
		Coccomyxa subellipsoidea C-169	574566	Genomic	8.16X	1959569	JGI (4002884)	C:84.7%[S:83.1%,D:1.6%],F:4.3%,M:11.0%,n:255
		Asterochloris sp. Cgr/DA1pho	763042	Genomic	-	25*	JGI	C:84.7%[S:80.8%,D:3.9%],F:9.4%,M:5.9%,n:255
		Chlorella variabilis	554065	Genomic	8.9x	27941	NCBI (GCA_000147415.1)	C:85.9%[S:9.4%,D:76.5%],F:5.5%,M:8.6%,n:255
		Physcomitrium patens	3218	Genomic	18.49x	465069	NCBI (GCA_000002425.2)	C:100.0%[S:45.5%,D:54.5%],F:0.0%,M:0.0%,n:255
		Selaginella moellendorffii	88036	Genomic	7x	119796	JGI (3640226)	C:97.6%[S:8.2%,D:89.4%],F:1.2%,M:1.2%,n:255
		Amborella trichopoda	13333	Genomic	30x	29344	NCBI (GCA_000471905.1)	C:99.2%[S:45.1%,D:54.1%],F:0.8%,M:0.0%,n:255
		Zostera marina	29655	Genomic	47.7x		JGI	C:97.3%[S:85.9%,D:11.4%],F:2.4%,M:0.3%,n:255
		Oryza sativa	4530	Genomic	-	7131322	NCBI (GCA_000005425.2)	C:82.7%[S:74.9%,D:7.8%],F:9.8%,M:7.5%,n:255
		Zea mays	4577	Genomic	83x	47037903	NCBI (GCA_902167145.1)	C:99.6%[S:45.9%,D:53.7%],F:0.0%,M:0.4%,n:255
		Populus trichocarpa	3694	Genomic	8x	552806	NCBI (GCA_000002775.3)	C:99.6%[S:33.7%,D:65.9%],F:0.0%,M:0.4%,n:255
		Arabidopsis thaliana	3702	Genomic	Complete Genome	11194537	NCBI (GCA_000001735.2)	C:100.0%[S:42.7%,D:57.3%],F:0.0%,M:0.0%,n:255
		Eucalyptus grandis	71139	Genomic	6.73x	67273	NCBI (GCA_000612305.1)	C:95.3%[S:54.5%,D:40.8%],F:2.4%,M:2.3%,n:255
	Glaucocystophyceae		38254
		Cyanoptyche gloeocystis	77922	Transcriptomic	-	1402	MMETSP (MMETSP1086)	C:60.8%[S:56.1%,D:4.7%],F:19.2%,M:20.0%,n:255
		Cyanophora paradoxa	2762	Genomic	30x	213946	NCBI (GCA_004431415.1)	C:0.0%[S:0.0%,D:0.0%],F:0.4%,M:99.6%,n:255
		Gloeochaete wittrockiana	38269	Transcriptomic	-	1959	MMETSP (MMETSP0308)	C:82.3%[S:64.3%,D:18.0%],F:6.7%,M:11.0%,n:255
	Rhodophyta		2763
		Chondrus crispus	2769	Genomic	14x	77748	NCBI (GCA_000350225.2)	C:64.0%[S:62.0%,D:2.0%],F:7.5%,M:28.5%,n:255
		Porphyra umbilicalis	2786	Genomic	432x	171716	JGI (1008704)	C:44.0%[S:42.4%,D:1.6%],F:14.5%,M:41.5%,n:255
		Cyanidioschyzon merolae	45157	Genomic	-	8*	JGI	C:72.6%[S:71.4%,D:1.2%],F:6.7%,M:20.7%,n:255
		Galdieria sulphuraria	130081	Genomic	8.55x	116786	JGI	C:78.0%[S:67.8%,D:10.2%],F:7.8%,M:14.2%,n:255
	Rhodelphea		2598125
		Rhodelphis marinus	2584957	Genomic/Transcriptomic	-	-	Gawryluk et al., 2019	C:89.8%[S:89.0%,D:0.8%],F:5.1%,M:5.1%,n:255
		Rhodelphis limneticus	2583502	Genomic/Transcriptomic	-	-	Gawryluk et al., 2019	C:84.3%[S:37.6%,D:46.7%],F:10.6%,M:5.1%,n:255
	Cryptophyceae		3027
		Cryptophyta sp.	1912852	Genomic	128.2x	344*	JGI (1014528)	C:35.3%[S:35.3%,D:0.0%],F:21.2%,M:43.5%,n:255
		Goniomonas pacifica	195067	Transcriptomic	-	1243	MMETSP (MMETSP0107)	C:57.3%[S:41.2%,D:16.1%],F:18.8%,M:23.9%,n:255
		Hemiselmis andersenii	464988	Transcriptomic	-	1341	MMETSP (MMETSP0043)	C:53.3%[S:45.5%,D:7.8%],F:19.6%,M:27.1%,n:255
		Cryptomonas paramecium	2898	Transcriptomic	-	1280	MMETSP (MMETSP0038)	C:47.9%[S:35.7%,D:12.2%],F:17.3%,M:34.8%,n:255
		Rhodomonas salina	52970	Transcriptomic	-	1523	MMETSP (MMETSP0126)	C:63.1%[S:54.5%,D:8.6%],F:10.2%,M:26.7%,n:255
		Proteomonas sulcata	77928	Transcriptomic	-	1387	MMETSP (MMETSP1049)	C:28.7%[S:27.1%,D:1.6%],F:26.3%,M:45.0%,n:255
		Guillardia theta	55529	Genomic	23.66x	40445	JGI (16067)	C:79.6%[S:76.1%,D:3.5%],F:10.6%,M:9.8%,n:255
		Hanusia phi	3032	Transcriptomic	-	-	MMETSP (MMETSP1048)	C:48.3%[S:36.9%,D:11.4%],F:6.3%,M:45.4%,n:255
		Geminigera cryophila	46947	Transcriptomic	-	1369	MMETSP (MMETSP0798)	C:67.5%[S:41.6%,D:25.9%],F:10.6%,M:21.9%,n:255
	Haptophyta		2830
		Chrysoculter rhomboideus	259385	Transcriptomic	-	1089	MMETSP (MMETSP1335)	C:37.3%[S:37.3%,D:0.0%],F:16.1%,M:46.6%,n:255
		uncultured pavlovophyte	1291727	Transcriptomic	-	1603	MMETSP (MMETSP1139)	C:54.9%[S:54.1%,D:0.8%],F:16.5%,M:28.6%,n:255
		Pavlova sp. CCMP459	298111	Transcriptomic	-	1603	MMETSP (MMETSP1139)	C:31.8%[S:31.4%,D:0.4%],F:7.1%,M:61.1%,n:255
		Scyphosphaera apsteinii	418940	Transcriptomic	-	1383	MMETSP (MMETSP1333)	C:61.2%[S:60.8%,D:0.4%],F:7.5%,M:31.3%,n:255
		Phaeocystis antarctica	33657	Transcriptomic	-	1637	MMETSP (MMETSP0902)	C:59.6%[S:31.0%,D:28.6%],F:12.5%,M:27.9%,n:255
		Calcidiscus leptoporus	127549	Transcriptomic	-	1390	MMETSP (MMETSP1334)	C:65.1%[S:65.1%,D:0.0%],F:9.8%,M:25.1%,n:255
		Coccolithus braarudii	221442	Transcriptomic	-	1120	MMETSP (MMETSP0164)	C:61.6%[S:59.2%,D:2.4%],F:12.2%,M:26.2%,n:255
		Chrysochromulina tobinii	1460289	Genomic	111x	798*	JGI	C:53.0%[S:52.2%,D:0.8%],F:9.8%,M:37.2%,n:255
		Haptolina ericina	156174	Transcriptomic	-	1286	MMETSP (MMETSP1096)	C:50.9%[S:43.1%,D:7.8%],F:13.7%,M:35.4%,n:255
		Prymnesium parvum	97485	Transcriptomic	-	1723	MMETSP (MMETSP0815)	C:49.8%[S:32.5%,D:17.3%],F:7.1%,M:43.1%,n:255
		Isochrysis galbana	37099	Transcriptomic	-	1654	MMETSP (MMETSP0944)	C:57.3%[S:57.3%,D:0.0%],F:14.1%,M:28.6%,n:255
		Chrysotila carterae	13221	Transcriptomic	-	1788	MMETSP (MMETSP1136)	C:52.6%[S:32.2%,D:20.4%],F:13.3%,M:34.1%,n:255
		Emiliania huxleyi	2903	Genomic	10x	29715	JGI (16965)	C:55.7%[S:40.0%,D:15.7%],F:17.3%,M:27.0%,n:255
		Gephyrocapsa oceanica	38817	Transcriptomic	-	1221	MMETSP (MMETSP1363)	C:55.7%[S:55.3%,D:0.4%],F:18.0%,M:26.3%,n:255
	Rhizaria		543769
		Plasmodiophora brassicae	37360	Genomic	300x	157614	NCBI (GCA_003833335.1)	C:89.0%[S:88.6%,D:0.4%],F:3.5%,M:7.5%,n:255
		Minchinia chitonis	262233	Transcriptomic	-	346	MMETSP (MMETSP0186)	C:0.0%[S:0.0%,D:0.0%],F:0.0%,M:100.0%,n:255
		Sorites sp.	126664	Transcriptomic	-	1116	MMETSP (MMETSP0191)	C:32.1%[S:24.3%,D:7.8%],F:11.4%,M:56.5%,n:255
		Elphidium margaritaceum	933848	Transcriptomic	-	1715	MMETSP (MMETSP1385)	C:58.5%[S:57.3%,D:1.2%],F:11.4%,M:30.1%,n:255
		unclassified Rosalina	2617710	Transcriptomic	-	1086	MMETSP (MMETSP0190)	C:9.8%[S:9.4%,D:0.4%],F:8.6%,M:81.6%,n:255
		unclassified Ammonia	2201984	Transcriptomic	-	1615	MMETSP (MMETSP1384)	C:60.8%[S:59.6%,D:1.2%],F:9.8%,M:29.4%,n:255
		Chlorarachnion reptans	29199	Transcriptomic	-	1959	MMETSP (MMETSP0109)	C:72.9%[S:53.3%,D:19.6%],F:7.1%,M:20.0%,n:255
		Chlorarachniophyceae sp. BC52	91329	Transcriptomic	-	1737	MMETSP (MMETSP0113)	C:57.3%[S:55.7%,D:1.6%],F:10.2%,M:32.5%,n:255
		Partenskyella glossopodia	552666	Transcriptomic	-	1449	MMETSP (MMETSP1318)	C:60.0%[S:58.8%,D:1.2%],F:14.5%,M:25.5%,n:255
		Bigelowiella natans CCMP2755	227086	Genomic	6.90x	59463	JGI (16592)	C:73.0%[S:71.4%,D:1.6%],F:11.4%,M:15.6%,n:255
		Lotharella globosa	91324	Transcriptomic	-	1571	MMETSP (MMETSP0041)	C:69.8%[S:52.5%,D:17.3%],F:7.5%,M:22.7%,n:255
		Amorphochlora amoebiformis	1561963	Transcriptomic	-	1935	MMETSP (MMETSP0042)	C:71.4%[S:52.2%,D:19.2%],F:6.3%,M:22.3%,n:255
		Gymnochlora sp. CCMP2014	629695	Transcriptomic	-	1984	MMETSP (MMETSP0110)	C:64.4%[S:56.9%,D:7.5%],F:6.7%,M:28.9%,n:255
	Alveolata		33630
		Perkinsus marinus ATCC 50983	423536	Genomic	-	9619	NCBI (GCA_000006405.1)	C:57.2%[S:33.3%,D:23.9%],F:13.7%,M:29.1%,n:255
		Perkinsus sp. BL 2016	2494336	Genomic	20.0x	10799	NCBI (GCA_004369235.1)	C:6.7%[S:6.7%,D:0.0%],F:2.7%,M:90.6%,n:255
		Colponema vietnamica	1492817	Transcriptomic	-	-	Tikhonenkov et al., 2020	C:63.6%[S:56.5%,D:7.1%],F:16.1%,M:20.3%,n:255
		Colponemidia sp. Colp-10	2717461	Transcriptomic	-	-	Tikhonenkov et al., 2020	C:93.3%[S:89.0%,D:4.3%],F:2.7%,M:4.0%,n:255
		Colponemidia sp. Colp-15	2717462	Transcriptomic	-	-	Tikhonenkov et al., 2020	C:89.5%[S:87.1%,D:2.4%],F:6.7%,M:3.8%,n:255
		Chromera velia CCMP2878	505693	Genomic	18x	-	VEuPath (CryptoDB)	C:65.9%[S:64.7%,D:1.2%],F:11.4%,M:22.7%,n:255
		Vitrella brassicaformis CCMP3155	1169539	Genomic	100x	-	VEuPath (CryptoDB)	C:78.8%[S:78.0%,D:0.8%],F:7.1%,M:14.1%,n:255
		Alphamonas edax	2605704	Transcriptomic	-	-	NCBI (GDKI00000000.1)	C:30.6%[S:29.0%,D:1.6%],F:17.6%,M:51.8%,n:255
		Colpodella angusta	1541798	Transcriptomic	-	-	NCBI (GDKK00000000.1)	C:42.7%[S:38.8%,D:3.9%],F:24.3%,M:33.0%,n:255
		Voromonas pontica	333133	Transcriptomic	-	-	NCBI (GDKH00000000.1)	C:9.8%[S:9.8%,D:0.0%],F:6.3%,M:83.9%,n:255
		Stentor coeruleus	5963	Genomic	90x	55105	NCBI (GCA_001970955.1)	C:71.0%[S:41.6%,D:29.4%],F:6.7%,M:22.3%,n:255
		Protocruzia adherens	223996	Transcriptomic	-	2035	MMETSP (MMETSP0216)	C:66.3%[S:30.2%,D:36.1%],F:8.2%,M:25.5%,n:255
		Oxytricha trifallax JRB310	1172189	Genomic	125x	27807	JGI	C:74.1%[S:58.0%,D:16.1%],F:4.7%,M:21.2%,n:255
		Paramecium tetraurelia	5888	Genomic	-	215029	JGI	C:71.8%[S:31.8%,D:40.0%],F:3.9%,M:24.3%,n:255
		Tetrahymena thermophila	5911	Genomic	9.08x	25644	JGI	C:76.9%[S:72.2%,D:4.7%],F:3.9%,M:19.2%,n:255
		Apicomplexa sp. symbiont X	2600146	Transcriptomic	-	-	NCBI (GHVR00000000.1)	C:51.0%[S:30.2%,D:20.8%],F:20.4%,M:28.6%,n:255
		Haemoproteus tartakovskyi	707206	Genomic	35x	9714	NCBI (GCA_001625125.1)	C:40.0%[S:39.6%,D:0.4%],F:8.2%,M:51.8%,n:255
		Plasmodium falciparum	5833	Genomic	100x	5*	JGI	C:56.5%[S:55.3%,D:1.2%],F:3.5%,M:40.0%,n:255
		Babesia bigemina	5866	Genomic	-	-	VEuPath (PiroplasmaDB)	C:47.9%[S:47.5%,D:0.4%],F:12.5%,M:39.6%,n:255
		Theileria annulata	5874	Genomic	-	-	VEuPath (PiroplasmaDB)	C:47.5%[S:46.7%,D:0.8%],F:9.4%,M:43.1%,n:255
		Cytauxzoon felis	27996	Genomic	-	-	VEuPath (PiroplasmaDB)	C:48.2%[S:48.2%,D:0.0%],F:11.8%,M:40.0%,n:255
		Eleutheroschizon duboscqi	2600145	Transcriptomic	-	-	NCBI (GHVT00000000.1)	C:43.9%[S:17.6%,D:26.3%],F:18.0%,M:38.1%,n:255
		Rhytidocystis sp. ex Travisia forbesii	2600139	Transcriptomic	-	-	NCBI (GHVS00000000.1)	C:65.9%[S:9.8%,D:56.1%],F:9.4%,M:24.7%,n:255
		Cryptosporidium muris	5808	Genomic	-	-	VEuPath (CryptoDB)	C:53.0%[S:52.2%,D:0.8%],F:7.8%,M:39.2%,n:255
		Eimeria falciformis	84963	Genomic	500x	18961	NCBI (GCA_002271815.1)	C:46.6%[S:43.5%,D:3.1%],F:12.5%,M:40.9%,n:255
		Toxoplasma gondii	5811	Genomic	26.55x	1219553	JGI	C:61.2%[S:61.2%,D:0.0%],F:8.6%,M:30.2%,n:255
		Sarcocystis neurona	42890	Genomic	24x	116059	NCBI (GCA_000727475.1)	C:51.4%[S:50.6%,D:0.8%],F:9.8%,M:38.8%,n:255
		Selenidium pygospionis	2108191	Transcriptomic	-	-	NCBI (GHVN00000000.1)	C:48.2%[S:15.7%,D:32.5%],F:14.5%,M:37.3%,n:255
		Digyalum oweni	2598973	Transcriptomic	-	-	NCBI (GHVM00000000.1)	C:76.5%[S:47.1%,D:29.4%],F:12.2%,M:11.3%,n:255
		Gregarina niphandrodes	110365	Genomic	39.68x	14238	NCBI (GCA_000223845.4)	C:32.5%[S:32.5%,D:0.0%],F:11.8%,M:55.7%,n:255
		Siedleckia nematoides	2107685	Transcriptomic	-	-	NCBI (GHVV00000000.1)	C:51.0%[S:30.2%,D:20.8%],F:17.6%,M:31.4%,n:255
		Cephaloidophora cf. communis	947086	Transcriptomic	-	-	NCBI (GHVH00000000.1)	C:27.1%[S:21.6%,D:5.5%],F:8.2%,M:64.7%,n:255
		Ancora sagittata	1892433	Transcriptomic	-	-	NCBI (GHVO00000000.1)	C:49.4%[S:24.7%,D:24.7%],F:21.6%,M:29.0%,n:255
		Lankesteria abbotti	340204	Transcriptomic	-	1280	MMETSP (MMETSP0372)	C:21.6%[S:14.1%,D:7.5%],F:13.3%,M:65.1%,n:255
		Ascogregarina taiwanensis	158379	Genomic	-	1251	NCBI (GCA_000172235.1)	C:0.8%[S:0.8%,D:0.0%],F:3.9%,M:95.3%,n:255
		Polyrhabdina sp. WS-2016	2600141	Transcriptomic	-	-	NCBI (GHVP00000000.1)	C:41.5%[S:23.1%,D:18.4%],F:9.4%,M:49.1%,n:255
		Prorocentrum minimum	39449	Transcriptomic	-	1429	MMETSP (MMETSP0267)	C:51.3%[S:37.6%,D:13.7%],F:11.0%,M:37.7%,n:255
		Dinophysis acuminata	47934	Transcriptomic	-	1318	MMETSP (MMETSP0797)	C:51.0%[S:38.8%,D:12.2%],F:9.4%,M:39.6%,n:255
		Noctiluca scintillans	2966	Transcriptomic	-	1594	MMETSP (MMETSP0253)	C:68.2%[S:63.9%,D:4.3%],F:6.7%,M:25.1%,n:255
		Oxyrrhis marina	2969	Transcriptomic	-	206	MMETSP (MMETSP0044)	C:0.0%[S:0.0%,D:0.0%],F:0.0%,M:100.0%,n:255
		Pyrocystis lunula	2972	Transcriptomic	-	198	MMETSP (MMETSP0229)	C:0.0%[S:0.0%,D:0.0%],F:0.0%,M:100.0%,n:255
		Amoebophrya sp.	88552	Transcriptomic	-	3178	MMETSP (MMETSP0795)	C:10.2%[S:7.5%,D:2.7%],F:3.9%,M:85.9%,n:255
		Symbiodinium microadriaticum	2951	Genomic	170x	33339	JGI	C:46.3%[S:45.1%,D:1.2%],F:15.3%,M:38.4%,n:255
		Pelagodinium beii	43686	Transcriptomic	-	1545	MMETSP (MMETSP1338)	C:55.3%[S:50.6%,D:4.7%],F:12.5%,M:32.2%,n:255
		Polarella glacialis	89957	Transcriptomic	-	1587	MMETSP (MMETSP0227)	C:58.4%[S:35.3%,D:23.1%],F:11.0%,M:30.6%,n:255
		Apocalathium aciculiferum	268820	Transcriptomic	-	1215	MMETSP (MMETSP0370)	C:58.0%[S:53.3%,D:4.7%],F:12.5%,M:29.5%,n:255
		Scrippsiella trochoidea	71861	Transcriptomic	-	1684	MMETSP (MMETSP0270)	C:59.2%[S:41.2%,D:18.0%],F:9.0%,M:31.8%,n:255
		Thoracosphaera heimii	2923	Transcriptomic	-	188	MMETSP (MMETSP0225)	C:0.0%[S:0.0%,D:0.0%],F:0.0%,M:100.0%,n:255
		Brandtodinium nutricula	1333877	Transcriptomic	-	1193	MMETSP (MMETSP1462)	C:49.0%[S:44.3%,D:4.7%],F:13.7%,M:37.3%,n:255
		Lessardia elongata	210733	Transcriptomic	-	205	MMETSP (MMETSP1147)	C:0.0%[S:0.0%,D:0.0%],F:0.0%,M:100.0%,n:255
		Heterocapsa rotundata	89963	Transcriptomic	-	1513	MMETSP (MMETSP0503)	C:48.6%[S:36.1%,D:12.5%],F:9.4%,M:42.0%,n:255
		Kryptoperidinium foliaceum	160619	Transcriptomic	-	1259	MMETSP (MMETSP0118)	C:56.8%[S:38.4%,D:18.4%],F:13.3%,M:29.9%,n:255
		Durinskia baltica	400756	Transcriptomic	-	1266	MMETSP (MMETSP0117)	C:66.7%[S:32.2%,D:34.5%],F:7.8%,M:25.5%,n:255
		Karenia brevis	156230	Transcriptomic	-	1514	MMETSP (MMETSP0027)	C:57.3%[S:54.9%,D:2.4%],F:9.0%,M:33.7%,n:255
		Karlodinium veneficum	407301	Transcriptomic	-	1653	MMETSP (MMETSP1015)	C:54.5%[S:34.9%,D:19.6%],F:9.8%,M:35.7%,n:255
		Gymnodinium catenatum	39447	Transcriptomic	-	1621	MMETSP (MMETSP0784)	C:67.8%[S:45.1%,D:22.7%],F:7.5%,M:24.7%,n:255
		Togula jolla	285029	Transcriptomic	-	1570	MMETSP (MMETSP0224)	C:57.7%[S:46.3%,D:11.4%],F:9.4%,M:32.9%,n:255
		Gyrodinium dominans	285985	Transcriptomic	-	194	MMETSP (MMETSP1148)	C:0.0%[S:0.0%,D:0.0%],F:0.0%,M:100.0%,n:255
		Amphidinium carterae	2961	Transcriptomic	-	1781	MMETSP (MMETSP0259)	C:64.7%[S:53.7%,D:11.0%],F:7.8%,M:27.5%,n:255
		Lingulodinium polyedra	160621	Transcriptomic	-	1331	MMETSP (MMETSP1032)	C:60.8%[S:47.5%,D:13.3%],F:11.8%,M:27.4%,n:255
		Crypthecodinium cohnii	2866	Transcriptomic	-	608	MMETSP (MMETSP0323)	C:18.5%[S:17.3%,D:1.2%],F:11.8%,M:69.7%,n:255
		Azadinium spinosum	632150	Transcriptomic	-	1589	MMETSP (MMETSP1036)	C:55.7%[S:40.4%,D:15.3%],F:10.2%,M:34.1%,n:255
		Tripos fusus	2916	Transcriptomic	-	1411	MMETSP (MMETSP1075)	C:58.4%[S:54.9%,D:3.5%],F:11.0%,M:30.6%,n:255
		Gambierdiscus australes	439317	Transcriptomic	-	1201	MMETSP (MMETSP0766)	C:50.6%[S:50.2%,D:0.4%],F:11.0%,M:38.4%,n:255
		Pyrodinium bahamense	73915	Transcriptomic	-	1458	MMETSP (MMETSP0796)	C:62.7%[S:45.1%,D:17.6%],F:10.2%,M:27.1%,n:255
		Protoceratium reticulatum	133427	Transcriptomic	-	1362	MMETSP (MMETSP0228)	C:52.2%[S:42.4%,D:9.8%],F:14.9%,M:32.9%,n:255
		Alexandrium monilatum	311494	Transcriptomic	-	1275	MMETSP (MMETSP0093)	C:61.9%[S:49.0%,D:12.9%],F:9.4%,M:28.7%,n:255
		Gonyaulax spinifera	66791	Transcriptomic	-	1004	MMETSP (MMETSP1439)	C:41.1%[S:38.4%,D:2.7%],F:11.4%,M:47.5%,n:255
	Stramenopila		33634
		Picophagus sp.	2547585	Transcriptomic	-	-	Horák et al (unpublished)	C:31.8%[S:31.4%,D:0.4%],F:7.1%,M:61.1%,n:255
		Hyphochytrium catenoides	42384	Genomic	300x	15639	NCBI (GCA_900088475.1)	C:70.6%[S:68.2%,D:2.4%],F:16.1%,M:13.3%,n:255
		Pinguiococcus pyrenoidosus	172671	Transcriptomic	-	2781	MMETSP (MMETSP1160)	C:51.8%[S:51.8%,D:0.0%],F:4.7%,M:43.5%,n:255
		Schizocladia	196140	Transcriptomic	-	-	Horák et al (unpublished)	C:6.3%[S:6.3%,D:0.0%],F:25.5%,M:68.2%,n:255
		uncultured Leukarachnion	1487845	Transcriptomic	-	-	Horák et al (unpublished)	C:71.7%[S:48.6%,D:23.1%],F:2.7%,M:25.6%,n:255
		Pythium brassicum	1485010	Genomic	8x	9595	NCBI (GCA_008271595.1)	C:90.2%[S:89.4%,D:0.8%],F:2.0%,M:7.8%,n:255
		Saprolegnia diclina	112098	Genomic	171x	30015	NCBI (GCA_000281045.1)	C:93.7%[S:89.8%,D:3.9%],F:1.2%,M:5.1%,n:255
		Saprolegnia parasitica	101203	Genomic	25x	46*	JGI	C:87.5%[S:82.4%,D:5.1%],F:3.9%,M:8.6%,n:255
		Nothophytophthora Chile5	2025987	Genomic	40x	15699	NCBI (GCA_001712635.2)	C:80.8%[S:22.4%,D:58.4%],F:9.8%,M:9.4%,n:255
		Phytophthora sojae	67593	Genomic	8x	385992	NCBI (GCA_000149755.2)	C:86.6%[S:83.9%,D:2.7%],F:3.9%,M:9.5%,n:255
		Peronospora effusa	542832	Genomic	280x	48369	NCBI (GCA_003843895.1)	C:87.9%[S:87.5%,D:0.4%],F:3.9%,M:8.2%,n:255
		Bremia lactucae	4779	Genomic	200x	29755	NCBI (GCA_004359215.1)	C:85.9%[S:83.9%,D:2.0%],F:4.3%,M:9.8%,n:255
		Pelagophyceae sp. CCMP2097	1982007	Genomic	145.8x	99*	JGI (1020061)	C:73.0%[S:72.2%,D:0.8%],F:9.4%,M:17.6%,n:255
		Sarcinochrysis sp. CCMP770	1411683	Transcriptomic	-	780	MMETSP (MMETSP1170)	C:15.3%[S:14.9%,D:0.4%],F:11.4%,M:73.3%,n:255
		Chrysoreinhardia sp. CCMP2950	1411690	Transcriptomic	-	1611	MMETSP (MMETSP1164)	C:43.9%[S:43.5%,D:0.4%],F:16.9%,M:39.2%,n:255
		Aureococcus anophagefferens CCMP1984	44056	Genomic	6.98x	34096	JGI (4000238)	C:52.5%[S:49.0%,D:3.5%],F:11.8%,M:35.7%,n:255
		Aureoumbra lagunensis	44058	Transcriptomic	-	1682	MMETSP (MMETSP0890)	C:39.6%[S:39.2%,D:0.4%],F:11.4%,M:49.0%,n:255
		Pelagomonas calceolata	35677	Transcriptomic	-	1573	MMETSP (MMETSP0888)	C:53.7%[S:53.7%,D:0.0%],F:12.2%,M:34.1%,n:255
		Pelagococcus subviridis	35679	Transcriptomic	-	1296	MMETSP (MMETSP0882)	C:42.0%[S:41.6%,D:0.4%],F:19.2%,M:38.8%,n:255
		environmental samples	282481	Transcriptomic	-	1651	MMETSP (MMETSP0115)	C:47.5%[S:47.5%,D:0.0%],F:18.0%,M:34.5%,n:255
		Cafileria marina	2557541	Transcriptomic	-	-	Obornik et al (unpublished)	C:63.1%[S:63.1%,D:0.0%],F:15.3%,M:21.6%,n:255
		Cafeteria roenbergensis	33653	Genomic	45x	460467	NCBI (GCA_008330645.1)	C:67.1%[S:65.9%,D:1.2%],F:9.0%,M:23.9%,n:255
		labyrinthulid quahog parasite QPX	96639	Transcriptomic	-	2866	MMETSP (MMETSP0098)	C:69.5%[S:67.5%,D:2.0%],F:3.5%,M:27.0%,n:255
		Aurantiochytrium limacinum	87102	Genomic	31.25x	10*	JGI (1077660)	C:85.9%[S:84.7%,D:1.2%],F:6.3%,M:7.8%,n:255
		Aplanochytrium kerguelense	87111	Genomic	108.40x	19*	JGI (402023)	C:85.9%[S:84.7%,D:1.2%],F:7.1%,M:7.0%,n:255
		Schizochytrium aggregatum	4773	Genomic	71.90x	15*	JGI (1077661)	C:27.1%[S:27.1%,D:0.0%],F:9.4%,M:63.5%,n:255
		Thraustochytrium sp. LLF1b	1112570	Transcriptomic	-	2333	MMETSP (MMETSP0198)	C:74.2%[S:42.4%,D:31.8%],F:6.3%,M:19.5%,n:255
		Synchroma pusillum	1181717	Transcriptomic	-	1080	MMETSP (MMETSP1452)	C:47.9%[S:47.5%,D:0.4%],F:17.6%,M:34.5%,n:255
		Phaeothamnion	77033	Transcriptomic	-	-	Horák et al (unpublished)	C:51.3%[S:48.2%,D:3.1%],F:25.9%,M:22.8%,n:25
		Triparma pacifica	91992	Transcriptomic	-	2005	MMETSP (MMETSP0785)	C:51.7%[S:39.2%,D:12.5%],F:18.4%,M:29.9%,n:255
		Bolidomonas sp. RCC2347	1606585	Transcriptomic	-	1455	MMETSP (MMETSP1320)	C:43.9%[S:43.5%,D:0.4%],F:15.7%,M:40.4%,n:255
		unclassified Mallomonas	2637965	Transcriptomic	-	1408	MMETSP (MMETSP1167)	C:40.8%[S:40.0%,D:0.8%],F:20.8%,M:38.4%,n:255
		environmental samples	341152	Transcriptomic	-	1622	MMETSP (MMETSP1141)	C:63.1%[S:59.2%,D:3.9%],F:17.3%,M:19.6%,n:255
		Ochromonadaceae sp. CCMP2298	483371	Genomic	143.5x	2096*	JGI (1014525)	C:61.6%[S:51.8%,D:9.8%],F:15.3%,M:23.1%,n:255
		Vaucheria litorea	109269	Transcriptomic	-	1394	MMETSP (MMETSP0945)	C:56.9%[S:46.7%,D:10.2%],F:12.2%,M:30.9%,n:255
		Ectocarpus siliculosus	2880	Genomic	10x	32613	JGI	C:84.7%[S:83.1%,D:1.6%],F:7.8%,M:7.5%,n:255
		unclassified Discosporangium	2642768	Transcriptomic	-	-	Horák et al (unpublished)	C:16.9%[S:16.9%,D:0.0%],F:31.0%,M:52.1%,n:255
		Chattonella subsalsa	44440	Transcriptomic	-	1841	MMETSP (MMETSP0947)	C:68.6%[S:51.0%,D:17.6%],F:11.0%,M:20.4%,n:255
		Fibrocapsa japonica	94617	Transcriptomic	-	1045	MMETSP (MMETSP1339)	C:35.3%[S:34.1%,D:1.2%],F:17.3%,M:47.4%,n:255
		Heterosigma akashiwo NIES-293	536047	Transcriptomic	-	1053	MMETSP (MMETSP0416)	C:43.5%[S:25.9%,D:17.6%],F:25.9%,M:30.6%,n:255
		Rhizochromulina marina	1034831	Transcriptomic	-	1496	MMETSP (MMETSP1173)	C:67.9%[S:66.7%,D:1.2%],F:9.4%,M:22.7%,n:255
		Florenciella parvula	236787	Transcriptomic	-	1053	MMETSP (MMETSP1323)	C:29.0%[S:28.6%,D:0.4%],F:17.6%,M:53.4%,n:255
		Pedinellales sp. CCMP2098	483369	Transcriptomic	-	1132	MMETSP (MMETSP0990)	C:49.0%[S:35.3%,D:13.7%],F:20.4%,M:30.6%,n:255
		Pteridomonas danica	38822	Transcriptomic	-	2012	MMETSP (MMETSP0101)	C:47.0%[S:32.9%,D:14.1%],F:15.3%,M:37.7%,n:255
		Pseudopedinella elastica	35684	Transcriptomic	-	1421	MMETSP (MMETSP1068)	C:62.0%[S:60.4%,D:1.6%],F:17.6%,M:20.4%,n:255
		unclassified Dinobryon	2640036	Transcriptomic	-	1970	MMETSP (MMETSP0019)	C:57.3%[S:36.9%,D:20.4%],F:9.0%,M:33.7%,n:255
		Paraphysomonas imperforata	37642	Genomic	112.9x	177*	JGI (1011390)	C:56.9%[S:40.8%,D:16.1%],F:10.2%,M:32.9%,n:255
		Chromulina nebulosa	96789	Transcriptomic	-	1540	MMETSP (MMETSP1095)	C:11.4%[S:11.4%,D:0.0%],F:9.0%,M:79.6%,n:255
		Spumella elongata	89044	Transcriptomic	-	1540	MMETSP (MMETSP1098)	C:70.6%[S:70.6%,D:0.0%],F:7.1%,M:22.3%,n:255
		Ochromonas sp. CCMP1899	420557	Transcriptomic	-	2222	MMETSP (MMETSP0004)	C:53.3%[S:52.9%,D:0.4%],F:11.0%,M:35.7%,n:255
		unclassified Trachydiscus	2641256	Transcriptomic	-	-	Horák et al (unpublished)	C:72.5%[S:63.9%,D:8.6%],F:13.7%,M:13.8%,n:255
		Pseudellipsoidion	1435009	Transcriptomic	-	-	Horák et al (unpublished)	C:73.0%[S:65.5%,D:7.5%],F:12.9%,M:14.1%,n:255
		unclassified Vischeria	2646287	Transcriptomic	-	-	Horák et al (unpublished)	C:74.5%[S:53.3%,D:21.2%],F:11.0%,M:14.5%,n:255
		unclassified Monodopsis	2631382	Transcriptomic	-	-	Horák et al (unpublished)	C:74.5%[S:53.3%,D:21.2%],F:11.0%,M:14.5%,n:255
		Microchloropsis salina	2511165	Genomic	90x	175716	NCBI (GCA_004565275.1)	C:73.0%[S:71.8%,D:1.2%],F:13.3%,M:13.7%,n:255
		Nannochloropsis oceanica	145522	Genomic	108.51x	17*	JGI (1143080)	C:64.3%[S:63.1%,D:1.2%],F:13.3%,M:22.4%,n:255
		Nannochloropsis gaditana CCMP526	1093141	Genomic	230x	21340	NCBI (GCA_000240725.1)	C:14.9%[S:12.9%,D:2.0%],F:11.8%,M:73.3%,n:255
		Extubocellulus spinifer	265572	Transcriptomic	-	2349	MMETSP (MMETSP0696)	C:74.1%[S:35.7%,D:38.4%],F:7.1%,M:18.8%,n:255
		Minutocellus polymorphus	265543	Transcriptomic	-	2559	MMETSP (MMETSP1070)	C:67.4%[S:38.4%,D:29.0%],F:8.6%,M:24.0%,n:255
		Helicotheca tamesis	374047	Transcriptomic	-	1271	MMETSP (MMETSP1171)	C:25.9%[S:25.1%,D:0.8%],F:9.4%,M:64.7%,n:255
		Ditylum brightwellii	49249	Transcriptomic	-	807	MMETSP (MMETSP1002)	C:20.8%[S:20.4%,D:0.4%],F:22.7%,M:56.5%,n:255
		Eucampia antarctica	49252	Transcriptomic	-	1318	MMETSP (MMETSP1437)	C:45.5%[S:44.7%,D:0.8%],F:14.5%,M:40.0%,n:255
		Triceratium dubium	1003142	Transcriptomic	-	1455	MMETSP (MMETSP1175)	C:24.3%[S:23.9%,D:0.4%],F:10.2%,M:65.5%,n:255
		Trieres chinensis	1514140	Transcriptomic	-	1144	MMETSP (MMETSP0160)	C:43.6%[S:42.0%,D:1.6%],F:24.7%,M:31.7%,n:255
		Grammatophora oceanica	210454	Transcriptomic	-	1499	MMETSP (MMETSP0009)	C:39.2%[S:38.4%,D:0.8%],F:20.4%,M:40.4%,n:255
		Striatella unipunctata	210618	Transcriptomic	-	1517	MMETSP (MMETSP0800)	C:39.2%[S:24.3%,D:14.9%],F:19.6%,M:41.2%,n:255
		Synedropsis cf. recta	265551	Transcriptomic	-	1467	MMETSP (MMETSP1176)	C:49.0%[S:48.6%,D:0.4%],F:11.4%,M:39.6%,n:255
		Licmophora paradoxa	515479	Transcriptomic	-	1419	MMETSP (MMETSP1360)	C:38.8%[S:38.0%,D:0.8%],F:21.6%,M:39.6%,n:255
		Thalassionema nitzschioides	33649	Transcriptomic	-	1943	MMETSP (MMETSP0156)	C:67.1%[S:67.1%,D:0.0%],F:4.7%,M:28.2%,n:255
		Thalassiothrix antarctica	1049557	Transcriptomic	-	1579	MMETSP (MMETSP0152)	C:63.5%[S:62.7%,D:0.8%],F:8.6%,M:27.9%,n:255
		Cyclophora tenuis	216820	Transcriptomic	-	1290	MMETSP (MMETSP0397)	C:32.5%[S:23.5%,D:9.0%],F:19.6%,M:47.9%,n:255
		Astrosyne radiata	1158023	Transcriptomic	-	1697	MMETSP (MMETSP0418)	C:36.1%[S:22.0%,D:14.1%],F:22.7%,M:41.2%,n:255
		Entomoneis sp.	186043	Transcriptomic	-	1206	MMETSP (MMETSP1443)	C:41.2%[S:41.2%,D:0.0%],F:7.8%,M:51.0%,n:255
		Amphora coffeiformis	265554	Transcriptomic	-	1867	MMETSP (MMETSP0316)	C:18.8%[S:14.9%,D:3.9%],F:5.1%,M:76.1%,n:255
		Craspedostauros australis	1486917	Transcriptomic	-	1352	MMETSP (MMETSP1442)	C:30.6%[S:30.6%,D:0.0%],F:13.3%,M:56.1%,n:255
		Phaeodactylum tricornutum	2850	Genomic	9.6x	417209	JGI (3634397)	C:76.5%[S:75.3%,D:1.2%],F:5.5%,M:18.0%,n:255
		Amphiprora paludosa	265537	Transcriptomic	-	2191	MMETSP (MMETSP1065)	C:53.0%[S:52.2%,D:0.8%],F:12.5%,M:34.5%,n:255
		Stauroneis constricta	265584	Transcriptomic	-	2039	MMETSP (MMETSP1352)	C:34.5%[S:34.5%,D:0.0%],F:12.2%,M:53.3%,n:255
		Tryblionella compressa	913974	Transcriptomic	-	1982	MMETSP (MMETSP0744)	C:49.4%[S:29.8%,D:19.6%],F:15.7%,M:34.9%,n:255
		Fragilariopsis cylindrus	186039	Genomic	7.25x	78226	JGI (16035)	C:73.7%[S:63.5%,D:10.2%],F:9.8%,M:16.5%,n:255
		Cylindrotheca closterium	2856	Transcriptomic	-	2101	MMETSP (MMETSP0017)	C:65.5%[S:42.0%,D:23.5%],F:9.4%,M:25.1%,n:255
		Pseudo-nitzschia australis	44445	Transcriptomic	-	2213	MMETSP (MMETSP0139)	C:68.7%[S:46.7%,D:22.0%],F:6.7%,M:24.6%,n:255
		Nitzschia sp. RCC80	1606575	Transcriptomic	-	2634	MMETSP (MMETSP0014)	C:70.9%[S:23.1%,D:47.8%],F:6.7%,M:22.4%,n:255
		Corethron hystrix	216773	Transcriptomic	-	1682	MMETSP (MMETSP0010)	C:43.2%[S:36.9%,D:6.3%],F:21.2%,M:35.6%,n:255
		Leptocylindrus danicus	163516	Transcriptomic	-	1969	MMETSP (MMETSP0321)	C:66.3%[S:45.1%,D:21.2%],F:12.5%,M:21.2%,n:255
		Chaetoceros debilis	122233	Transcriptomic	-	1877	MMETSP (MMETSP0149)	C:68.3%[S:66.7%,D:1.6%],F:7.5%,M:24.2%,n:255
		Attheya septentrionalis	420275	Transcriptomic	-	2109	MMETSP (MMETSP1449)	C:49.4%[S:48.6%,D:0.8%],F:9.0%,M:41.6%,n:255
		Aulacoseira subarctica	202472	Transcriptomic	-	2050	MMETSP (MMETSP1064)	C:59.2%[S:58.8%,D:0.4%],F:9.0%,M:31.8%,n:255
		Coscinodiscus wailesii	671091	Transcriptomic	-	1349	MMETSP (MMETSP1066)	C:55.7%[S:54.9%,D:0.8%],F:14.9%,M:29.4%,n:255
		Stephanopyxis turris	515487	Transcriptomic	-	1609	MMETSP (MMETSP0794)	C:49.4%[S:41.2%,D:8.2%],F:14.5%,M:36.1%,n:255
		Dactyliosolen fragilissimus	1118495	Transcriptomic	-	2011	MMETSP (MMETSP0580)	C:71.4%[S:70.6%,D:0.8%],F:9.0%,M:19.6%,n:255
		Proboscia alata	216777	Transcriptomic	-	1724	MMETSP (MMETSP0174)	C:67.5%[S:65.9%,D:1.6%],F:10.2%,M:22.3%,n:255
		Rhizosolenia setigera	3005	Transcriptomic	-	2014	MMETSP (MMETSP0789)	C:66.7%[S:45.1%,D:21.6%],F:7.1%,M:26.2%,n:255
		Cyclotella meneghiniana	29205	Transcriptomic	-	2629	MMETSP (MMETSP1057)	C:63.5%[S:62.7%,D:0.8%],F:6.3%,M:30.2%,n:255
		Skeletonema costatum	2843	Transcriptomic	-	2113	MMETSP (MMETSP0013)	C:72.9%[S:30.2%,D:42.7%],F:8.6%,M:18.5%,n:255
		Conticribra weissflogii	1577725	Transcriptomic	-	2248	MMETSP (MMETSP0898)	C:64.7%[S:63.9%,D:0.8%],F:12.2%,M:23.1%,n:255
		Thalassiosira pseudonana	35128	Genomic	12.8x	1267198	JGI (2662235)	C:70.2%[S:68.6%,D:1.6%],F:10.6%,M:19.2%,n:255
		Detonula confervacea	83371	Transcriptomic	-	2204	MMETSP (MMETSP1058)	C:71.0%[S:69.8%,D:1.2%],F:8.6%,M:20.4%,n:255
	* Scaffold N50					** Complete (C) [Single-copy (S), Duplicated (D)], Fragmented (F), Missing (M)

## Sheet: 2-Rutacean homologs
Supplementary Data 2
Rutacean homologs
Taxon	Taxid	PKS Orthologous number	PKS Orthologous protein id	Domain architecture
Aegle marmelos	68527	1	6L5U_A_Quinolone_synthase_Rutaceae_Aegle_marmelos	Pfam_Chal_sti_synt_N|Pfam_Chal_sti_synt_C|Pfam_ACP_syn_III_C|Pfam_FAE1_CUT1_RppA|Pfam_ACP_syn_III|pas_2
Dictamnus albus	298346	1	CAH61575.1_chalcone_synthase_Rutaceae_Dictamnus_albus	Pfam_Chal_sti_synt_N|Pfam_Chal_sti_synt_C|Pfam_ACP_syn_III_C|Pfam_ACP_syn_III|Pfam_FAE1_CUT1_RppA
Citrus limon	2708	1	AKR05585.1_chalcone_synthase_Rutaceae_Citrus_limon	Pfam_Chal_sti_synt_N|Pfam_Chal_sti_synt_C|Pfam_ACP_syn_III_C|Pfam_ACP_syn_III|Pfam_FAE1_CUT1_RppA
Citrus daoxianensis	1684197	1	AKR05586.1_chalcone_synthase_Rutaceae_Citrus_daoxianensis	Pfam_Chal_sti_synt_N|Pfam_Chal_sti_synt_C|Pfam_ACP_syn_III_C|Pfam_ACP_syn_III|Pfam_FAE1_CUT1_RppA
Citrus cavaleriei	2709	1	AKR05584.1_chalcone_synthase_Rutaceae_Citrus_cavaleriei	Pfam_Chal_sti_synt_N|Pfam_Chal_sti_synt_C|Pfam_ACP_syn_III_C|Pfam_ACP_syn_III|Pfam_FAE1_CUT1_RppA
Citrus reticulata	85571	1	AKR05589.1_chalcone_synthase_Rutaceae_Citrus_reticulata	Pfam_Chal_sti_synt_N|Pfam_Chal_sti_synt_C|Pfam_ACP_syn_III_C|Pfam_ACP_syn_III|Pfam_FAE1_CUT1_RppA
Citrus maxima	37334	1	ACX37403.1_chalcone_synthase_Rutaceae_Citrus_maxima	Pfam_Chal_sti_synt_N|Pfam_Chal_sti_synt_C|Pfam_ACP_syn_III_C|Pfam_ACP_syn_III|Pfam_FAE1_CUT1_RppA
Clausena lansium	159037	1	AJT49018.1_chalcone_synthase_Rutaceae_Clausena_lansium	Pfam_Chal_sti_synt_N|Pfam_Chal_sti_synt_C|Pfam_ACP_syn_III_C|Pfam_ACP_syn_III|Pfam_FAE1_CUT1_RppA
Zanthoxylum armatum	67938	1	QKK82622.1_chalcone_synthase_Rutaceae_Zanthoxylum_armatum	Pfam_Chal_sti_synt_N|Pfam_Chal_sti_synt_C|Pfam_ACP_syn_III_C|Pfam_ACP_syn_III
Citrus suavissima	1450747	1	AZB53133.1_chalcone_synthase_6_Rutaceae_Citrus_suavissima	Pfam_Chal_sti_synt_N|Pfam_Chal_sti_synt_C|Pfam_ACP_syn_III_C|Pfam_FAE1_CUT1_RppA|Pfam_ACP_syn_III|Pfam_ADK_lid|FISNA_2
Citrus jambhiri	64884	1	BAB71815.1_chalcone_synthase_Rutaceae_Citrus_jambhiri	Pfam_Chal_sti_synt_N|Pfam_Chal_sti_synt_C|Pfam_FAE1_CUT1_RppA|Pfam_ACP_syn_III|Pfam_ACP_syn_III_C
Citrus x microcarpa	164113	3	3WD7_A_Type_III_polyketide_synthase_Rutaceae_Citrus_x_microcarpa	Pfam_Chal_sti_synt_N|Pfam_Chal_sti_synt_C|Pfam_ACP_syn_III_C|Pfam_FAE1_CUT1_RppA|Pfam_ACP_syn_III|pas_2
			3WD8_A_TypeIII_polyketide_synthases_Rutaceae_Citrus_x_microcarpa	Pfam_Chal_sti_synt_N|Pfam_Chal_sti_synt_C|Pfam_ACP_syn_III|Pfam_FAE1_CUT1_RppA|Pfam_ACP_syn_III_C|Pfam_RNA_replicase_B
			BAO05328.1_quinolone_synthase_Rutaceae_Citrus_x_microcarpa	Pfam_Chal_sti_synt_N|Pfam_Chal_sti_synt_C|Pfam_ACP_syn_III|Pfam_FAE1_CUT1_RppA|Pfam_ACP_syn_III_C|Pfam_RNA_replicase_B
Citrus unshiu	55188	8	GAY65390.1_HP_CUMW_240730_Rutaceae_Citrus_unshiu	Pfam_Chal_sti_synt_N|Pfam_Chal_sti_synt_C|Pfam_ACP_syn_III_C|Pfam_FAE1_CUT1_RppA|Pfam_ACP_syn_III|pas_2
			GAY65072.1_HP_CUMW_238390_Rutaceae_Citrus_unshiu	Pfam_Chal_sti_synt_N|Pfam_Chal_sti_synt_C|Pfam_ACP_syn_III_C|Pfam_ACP_syn_III|Pfam_FAE1_CUT1_RppA
			ACQ41890.1_chalcone_synthase_Rutaceae_Citrus_unshiu	Pfam_Chal_sti_synt_N|Pfam_Chal_sti_synt_C|Pfam_ACP_syn_III|Pfam_FAE1_CUT1_RppA|Pfam_ACP_syn_III_C
			GAY41750.1_HP_CUMW_061860_Rutaceae_Citrus_unshiu	Pfam_Chal_sti_synt_N|Pfam_Chal_sti_synt_C|Pfam_ACP_syn_III|Pfam_ACP_syn_III_C|Pfam_FAE1_CUT1_RppA|Pfam_ADK_lid|FISNA_2
			GAY66578.1_HP_CUMW_249860_Rutaceae_Citrus_unshiu	Pfam_Chal_sti_synt_N|Pfam_Chal_sti_synt_C|Pfam_ACP_syn_III|Pfam_ACP_syn_III_C|FISNA_2
			GAY52068.1_HP_CUMW_139120_Rutaceae_Citrus_unshiu	Pfam_Chal_sti_synt_N|Pfam_Chal_sti_synt_C|Pfam_ACP_syn_III|Pfam_FAE1_CUT1_RppA|Pfam_ACP_syn_III_C|Pfam_RNA_replicase_B
			GAY67334.1_HP_CUMW_255650_Rutaceae_Citrus_unshiu	Pfam_Chal_sti_synt_N|Pfam_Chal_sti_synt_C|Pfam_ACP_syn_III|Pfam_ACP_syn_III_C|Pfam_FAE1_CUT1_RppA|FISNA_2
			GAY66231.1_HP_CUMW_247080_Rutaceae_Citrus_unshiu	Pfam_Chal_sti_synt_N|Pfam_Chal_sti_synt_C|Pfam_ACP_syn_III|Pfam_ACP_syn_III_C|FISNA_2|Pfam_FAE1_CUT1_RppA
Ruta graveolens	37565	3	Q9FSB8.1_Chalcone_synthase_2_Rutaceae_Ruta_graveolens	Pfam_Chal_sti_synt_N|Pfam_Chal_sti_synt_C|Pfam_ACP_syn_III_C|Pfam_ACP_syn_III|Pfam_FAE1_CUT1_RppA
			Q9FSB9.1_Chalcone_synthase_1_Rutaceae_Ruta_graveolens	Pfam_Chal_sti_synt_N|Pfam_Chal_sti_synt_C|Pfam_ACP_syn_III_C|Pfam_ACP_syn_III|Pfam_FAE1_CUT1_RppA
			Q9FSB7.1_Chalcone_synthase_3_Rutaceae_Ruta_graveolens	Pfam_Chal_sti_synt_N|Pfam_Chal_sti_synt_C|Pfam_ACP_syn_III_C|Pfam_ACP_syn_III|Pfam_FAE1_CUT1_RppA|Pfam_DUF5507|Pfam_CinA
Citrus sinensis	2711	12	ACB47461.1_chalcone_synthase_Rutaceae_Citrus_sinensis	Pfam_Chal_sti_synt_N|Pfam_Chal_sti_synt_C|Pfam_ACP_syn_III_C|Pfam_ACP_syn_III|Pfam_FAE1_CUT1_RppA
			NP_001306986.1_chalcone_synthase_2_Rutaceae_Citrus_sinensis	Pfam_Chal_sti_synt_N|Pfam_Chal_sti_synt_C|Pfam_ACP_syn_III|Pfam_ACP_syn_III_C|Pfam_FAE1_CUT1_RppA
			KDO45963.1_HP_CISIN_1g016330mg_Rutaceae_Citrus_sinensis	Pfam_Chal_sti_synt_N|Pfam_Chal_sti_synt_C|Pfam_ACP_syn_III_C|Pfam_ACP_syn_III|Pfam_FAE1_CUT1_RppA
			KDO80721.1_HP_CISIN_1g016111mg_Rutaceae_Citrus_sinensis	Pfam_Chal_sti_synt_N|Pfam_Chal_sti_synt_C|Pfam_ACP_syn_III_C|Pfam_ACP_syn_III|Pfam_FAE1_CUT1_RppA|Pfam_ADK_lid|FISNA_2
			XP_006472745.1_chalcone_synthase_like_Rutaceae_Citrus_sinensis	Pfam_Chal_sti_synt_N|Pfam_Chal_sti_synt_C|Pfam_ACP_syn_III_C|Pfam_ACP_syn_III|Pfam_FAE1_CUT1_RppA|Pfam_ADK_lid|FISNA_2
			XP_006487477.1_chalcone_synthase_2_like_Rutaceae_Citrus_sinensis	Pfam_Chal_sti_synt_N|Pfam_Chal_sti_synt_C|Pfam_ACP_syn_III|Pfam_ACP_syn_III_C|FISNA_2
			KDO47860.1_HP_CISIN_1g016081mg_Rutaceae_Citrus_sinensis	Pfam_Chal_sti_synt_N|Pfam_Chal_sti_synt_C|Pfam_ACP_syn_III|Pfam_ACP_syn_III_C|FISNA_2
			XP_006473029.1_chalcone_synthase_like_Rutaceae_Citrus_sinensis	Pfam_Chal_sti_synt_N|Pfam_Chal_sti_synt_C|Pfam_ACP_syn_III|Pfam_FAE1_CUT1_RppA|Pfam_ACP_syn_III_C|Pfam_RNA_replicase_B
			KDO50072.1_HP_CISIN_1g044410mg_Rutaceae_Citrus_sinensis	Pfam_Chal_sti_synt_N|Pfam_Chal_sti_synt_C|Pfam_ACP_syn_III|Pfam_ACP_syn_III_C|Pfam_FAE1_CUT1_RppA|FISNA_2
			XP_006487516.1_chalcone_synthase_like_Rutaceae_Citrus_sinensis	Pfam_Chal_sti_synt_N|Pfam_Chal_sti_synt_C|Pfam_ACP_syn_III|Pfam_ACP_syn_III_C|Pfam_FAE1_CUT1_RppA|FISNA_2
			KDO47861.1_HP_CISIN_1g016094mg_Rutaceae_Citrus_sinensis	Pfam_Chal_sti_synt_N|Pfam_Chal_sti_synt_C|Pfam_ACP_syn_III_C|Pfam_ACP_syn_III|Pfam_FAE1_CUT1_RppA|FISNA_2
			XP_006487476.1_chalcone_synthase_2_like_Rutaceae_Citrus_sinensis	Pfam_Chal_sti_synt_N|Pfam_Chal_sti_synt_C|Pfam_ACP_syn_III_C|Pfam_ACP_syn_III|Pfam_FAE1_CUT1_RppA|FISNA_2
Citrus clementina	85681	8	ESR60143.1_HP_CICLE_v10015535mg_Rutaceae_Citrus_clementina	Pfam_Chal_sti_synt_N|Pfam_Chal_sti_synt_C|Pfam_ACP_syn_III_C|Pfam_ACP_syn_III|Pfam_FAE1_CUT1_RppA
			XP_006434150.1_chalcone_synthase_Rutaceae_Citrus_clementina	Pfam_Chal_sti_synt_N|Pfam_Chal_sti_synt_C|Pfam_ACP_syn_III_C|Pfam_ACP_syn_III|Pfam_FAE1_CUT1_RppA|Pfam_ADK_lid|FISNA_2
			XP_006423719.1_chalcone_synthase_2_Rutaceae_Citrus_clementina	Pfam_Chal_sti_synt_N|Pfam_Chal_sti_synt_C|Pfam_ACP_syn_III|Pfam_ACP_syn_III_C|FISNA_2
			XP_006434306.1_chalcone_synthase_Rutaceae_Citrus_clementina	Pfam_Chal_sti_synt_N|Pfam_Chal_sti_synt_C|Pfam_ACP_syn_III|Pfam_FAE1_CUT1_RppA|Pfam_ACP_syn_III_C|Pfam_RNA_replicase_B
			XP_006423724.1_chalcone_synthase_Rutaceae_Citrus_clementina	Pfam_Chal_sti_synt_N|Pfam_Chal_sti_synt_C|Pfam_ACP_syn_III|Pfam_ACP_syn_III_C|Pfam_FAE1_CUT1_RppA|FISNA_2
			ESR36961.1_HP_CICLE_v10030398mg_Rutaceae_Citrus_clementina	Pfam_Chal_sti_synt_N|Pfam_Chal_sti_synt_C|Pfam_ACP_syn_III_C|Pfam_ACP_syn_III|Pfam_FAE1_CUT1_RppA|FISNA_2
			XP_006423718.1_chalcone_synthase_Rutaceae_Citrus_clementina	Pfam_Chal_sti_synt_N|Pfam_Chal_sti_synt_C|Pfam_ACP_syn_III_C|Pfam_ACP_syn_III|Pfam_FAE1_CUT1_RppA|FISNA_2
			XP_006423721.2_chalcone_synthase_Rutaceae_Citrus_clementina	Pfam_Chal_sti_synt_N|Pfam_Chal_sti_synt_C|Pfam_ACP_syn_III_C|Pfam_ACP_syn_III|FISNA_2|Pfam_FAE1_CUT1_RppA

## Sheet: 3-other homologs
Supplementary Data 3
Other homologs
Lineages	Taxon	Taxid	PKS Orthologous number	PKS Orthologous protein id	Domain architecture
Discoba		2611352
	Percolomonas cosmopolitus AE-1 (ATCC 50343)	63605	0
	Naegleria gruberi	5762	0
	unclassified Diplonema	2647757	0
	Diplonema papillatum	91374	1	Gene_149256gi_1034006502_gb_LMZG01036951_1_g_149256m_149256	Pfam_Chal_sti_synt_N|Pfam_ACP_syn_III|Pfam_FAE1_CUT1_RppA|Pfam_Thiolase_N
	Neobodo designis	312471	0
	Leishmania mexicana	5665	0
	Trypanosoma brucei brucei TREU927	185431	0
	Eutreptiella gymnastica	73025	0
	Euglena longa	3037	0
	Euglena gracilis var. bacillaris	158060	0
Metamonada		2611341
	Trimastix marina	137419	0
	Monocercomonoides	302781	0
	Streblomastix strix	222440	0
	Tritrichomonas foetus	1144522	0
	Trichomonas tenax	43075	0
	Trichomonas gallinae	56777	0
	Trichomonas vaginalis G3	412133	0
	Chilomastix cuspidata	1476591	0
	Chilomastix caulleryi	926448	0
	Spironucleus salmonicida	348837	0
	Giardia muris	5742	0
	Giardia lamblia ATCC 50803	184922	0
	Giardia intestinalis ATCC 50581	598745	0
	Ergobibamus cyprinoides	926446	0
	Dysnectes brevis	391066	0
	Kipferlia bialata	797122	0
	unclassified Carpediemonas	2629244	0
	Carpediemonas membranifera	201153	0
	Trepomonas sp. PC1	1076344	0
Opisthokonta		33154
	Salpingoeca rosetta	946362	0
	Monosiga brevicollis	81824	0
	Amphimedon queenslandica	400682	0
	Homo sapiens	9606	0
	Caenorhabditis elegans	6239	0
	Drosophila melanogaster	7227	0
	Antonospora locustae	278021	0
	Nematocida parisii	586133	0
	Mortierella elongata	310910	0
	Rhizophagus irregularis	588596	0
	Phycomyces blakesleeanus	4837	0
	Mucor lusitanicus	29924	0
	Schizosaccharomyces pombe	4896	0
	Saccharomyces cerevisiae	4932	0
	Tuber melanosporum	39416	0
	Neurospora crassa	5141	1	XP_960427_1	Pfam_Chal_sti_synt_N|Pfam_Chal_sti_synt_C|Pfam_FAE1_CUT1_RppA|Pfam_ACP_syn_III_C|Pfam_ACP_syn_III
	Cladonia grayi	27339	2	jgi_Clagr3_2366_CLAGR_001764RA	Pfam_Chal_sti_synt_C|Pfam_Chal_sti_synt_N|Pfam_FAE1_CUT1_RppA|Pfam_ACP_syn_III_C|Pfam_ACP_syn_III|Pfam_Thiolase_N
				jgi_Clagr3_3665_CLAGR_003870RA	Pfam_Chal_sti_synt_N|Pfam_Chal_sti_synt_C|Pfam_FAE1_CUT1_RppA|Pfam_ACP_syn_III_C|Pfam_ACP_syn_III
	Tremella mesenterica	5217	0
	Cryptococcus neoformans	5207	0
	Phanerochaete chrysosporium	5306	1	jgi_Phchr2_2678047_CE1678047_656	Pfam_Chal_sti_synt_N|Pfam_Chal_sti_synt_C|Pfam_ACP_syn_III_C|Pfam_ACP_syn_III|Pfam_FAE1_CUT1_RppA
	Postia placenta	104341	0
	Pleurotus ostreatus	5322	0
	Laccaria amethystina	89243	0
	Agaricus bisporus	5341	0
	Schizophyllum commune	5334	0
	Fusarium pseudograminearum	101028	1	101028.EKJ70842	Pfam_Chal_sti_synt_C|Pfam_Chal_sti_synt_N|Pfam_FAE1_CUT1_RppA|Pfam_ACP_syn_III_C|Pfam_ACP_syn_III
	Glarea lozoyensis	101852	1	101852.XP_008086871.1	Pfam_Chal_sti_synt_C|Pfam_Chal_sti_synt_N|Pfam_FAE1_CUT1_RppA|Pfam_ACP_syn_III_C|Pfam_ACP_syn_III
	Fusarium verticillioides	117187	1	117187.FVEG_02316T0	Pfam_Chal_sti_synt_C|Pfam_Chal_sti_synt_N|Pfam_FAE1_CUT1_RppA|Pfam_ACP_syn_III_C|Pfam_ACP_syn_III
	Colletotrichum sublineola	1173701	1	1173701.A0A066XJI6	Pfam_Chal_sti_synt_N|Pfam_Chal_sti_synt_C|Pfam_FAE1_CUT1_RppA|Pfam_ACP_syn_III_C|Pfam_ACP_syn_III
	Cladophialophora psammophila	1182553	1	1182553.XP_007748199.1	Pfam_Chal_sti_synt_N|Pfam_Chal_sti_synt_C|Pfam_ACP_syn_III_C|Pfam_ACP_syn_III|Pfam_FAE1_CUT1_RppA
	Arthrobotrys oligospora	13349	1	13349.G1X3L4	Pfam_Chal_sti_synt_N|Pfam_Chal_sti_synt_C|Pfam_FAE1_CUT1_RppA|Pfam_ACP_syn_III_C|Pfam_ACP_syn_III
	Parastagonospora nodorum	13684	1	13684.SNOT_10989	Pfam_Chal_sti_synt_C|Pfam_Chal_sti_synt_N|Pfam_ACP_syn_III_C|Pfam_FAE1_CUT1_RppA|Pfam_ACP_syn_III|Pfam_VWA_N2
	Magnaporthiopsis poae	148304	1	148304.MAPG_08207T0	Pfam_Chal_sti_synt_C|Pfam_Chal_sti_synt_N|Pfam_ACP_syn_III_C|Pfam_FAE1_CUT1_RppA|Pfam_ACP_syn_III
	Coccidioides posadasii	199306	1	199306.XP_003065524.1	Pfam_Chal_sti_synt_N|Pfam_Chal_sti_synt_C|Pfam_FAE1_CUT1_RppA|Pfam_ACP_syn_III_C
	Phaeoacremonium minimum	223192	1	223192.XP_007913059.1	Pfam_Chal_sti_synt_N|Pfam_Chal_sti_synt_C|Pfam_FAE1_CUT1_RppA|Pfam_ACP_syn_III_C|Pfam_ACP_syn_III
	Grosmannia clavigera	226899	1	226899.F0XBZ2	Pfam_Chal_sti_synt_C|Pfam_Chal_sti_synt_N|Pfam_FAE1_CUT1_RppA|Pfam_ACP_syn_III_C|Pfam_ACP_syn_III
	Verticillium dahliae	27337	1	27337.EGY16264	Pfam_Chal_sti_synt_N|Pfam_Chal_sti_synt_C|Pfam_FAE1_CUT1_RppA|Pfam_ACP_syn_III_C
	Cyphellophora europaea	293227	1	293227.XP_008713414.1	Pfam_Chal_sti_synt_N|Pfam_Chal_sti_synt_C|Pfam_FAE1_CUT1_RppA|Pfam_ACP_syn_III_C|Pfam_ACP_syn_III|Pfam_Pelovaterin
	Gaeumannomyces graminis	29850	1	29850.GGTG_01184T0	Pfam_Chal_sti_synt_C|Pfam_Chal_sti_synt_N|Pfam_ACP_syn_III_C|Pfam_FAE1_CUT1_RppA|Pfam_ACP_syn_III
	Sporothrix schenckii	29908	1	29908.U7PU28	Pfam_Chal_sti_synt_N|Pfam_Chal_sti_synt_C|Pfam_FAE1_CUT1_RppA|Pfam_ACP_syn_III_C|Pfam_ACP_syn_III
	Colletotrichum graminicola	31870	1	31870.EFQ35432	Pfam_Chal_sti_synt_N|Pfam_Chal_sti_synt_C|Pfam_FAE1_CUT1_RppA|Pfam_ACP_syn_III_C|Pfam_ACP_syn_III
	Magnaporthe oryzae	318829	2	318829.MGG_04643T0	Pfam_Chal_sti_synt_C|Pfam_Chal_sti_synt_N|Pfam_ACP_syn_III_C|Pfam_FAE1_CUT1_RppA|Pfam_ACP_syn_III
				318829.MGG_06254T0	Pfam_Chal_sti_synt_C|Pfam_Chal_sti_synt_N|Pfam_ACP_syn_III_C|Pfam_FAE1_CUT1_RppA
	Uncinocarpus reesii	33188	1	33188.XP_002584760.1	Pfam_Chal_sti_synt_N|Pfam_Chal_sti_synt_C|Pfam_ACP_syn_III_C|Pfam_FAE1_CUT1_RppA
	Blumeria graminis	34373	1	34373.CCU74382	Pfam_Chal_sti_synt_C|Pfam_Chal_sti_synt_N|Pfam_FAE1_CUT1_RppA|Pfam_ACP_syn_III_C|Pfam_ACP_syn_III
	Thielavia terrestris	35720	1	35720.XP_003650652.1	Pfam_Chal_sti_synt_C|Pfam_Chal_sti_synt_N|Pfam_FAE1_CUT1_RppA|Pfam_ACP_syn_III|Pfam_ACP_syn_III_C
	Endocarpon pusillum	364733	1	364733.XP_007805220.1	Pfam_Chal_sti_synt_N|Pfam_Chal_sti_synt_C|Pfam_ACP_syn_III_C|Pfam_ACP_syn_III|Pfam_FAE1_CUT1_RppA
	Chaetomium globosum	38033	1	38033.XP_001226861.1	Pfam_Chal_sti_synt_N|Pfam_Chal_sti_synt_C|Pfam_FAE1_CUT1_RppA
	Pestalotiopsis fici	393283	1	393283.XP_007836830.1	Pfam_Chal_sti_synt_C|Pfam_Chal_sti_synt_N|Pfam_FAE1_CUT1_RppA|Pfam_ACP_syn_III_C
	Neurospora tetrasperma	40127	1	40127.XP_009854116.1	Pfam_Chal_sti_synt_C|Pfam_Chal_sti_synt_N|Pfam_FAE1_CUT1_RppA|Pfam_ACP_syn_III_C|Pfam_ACP_syn_III
	Aspergillus kawachii	40384	1	40384.G7XME3	Pfam_Chal_sti_synt_N|Pfam_Chal_sti_synt_C|Pfam_ACP_syn_III_C|Pfam_FAE1_CUT1_RppA|Pfam_ACP_syn_III|Pfam_Thiolase_N
	Botrytis cinerea	40559	1	40559.M7UWP9	Pfam_Chal_sti_synt_C|Pfam_Chal_sti_synt_N|Pfam_FAE1_CUT1_RppA|Pfam_ACP_syn_III_C|Pfam_ACP_syn_III
	Capronia epimyces	43228	1	43228.XP_007732296.1	Pfam_Chal_sti_synt_N|Pfam_Chal_sti_synt_C|Pfam_ACP_syn_III_C|Pfam_FAE1_CUT1_RppA|Pfam_ACP_syn_III
	Capronia coronata	43229	1	43229.XP_007724219.1	Pfam_Chal_sti_synt_N|Pfam_Chal_sti_synt_C|Pfam_ACP_syn_III_C|Pfam_FAE1_CUT1_RppA|Pfam_ACP_syn_III
	Pyrenophora tritici-repentis	45151	1	45151.EDU47508	Pfam_Chal_sti_synt_N|Pfam_Chal_sti_synt_C|Pfam_ACP_syn_III_C|Pfam_FAE1_CUT1_RppA|Pfam_ACP_syn_III
	Cladophialophora yegresii	470704	1	470704.XP_007759567.1	Pfam_Chal_sti_synt_N|Pfam_Chal_sti_synt_C|Pfam_ACP_syn_III_C|Pfam_FAE1_CUT1_RppA|Pfam_ACP_syn_III
	Bipolaris zeicola	5017	1	5017.XP_007713447.1	Pfam_Chal_sti_synt_N|Pfam_Chal_sti_synt_C|Pfam_ACP_syn_III_C|Pfam_FAE1_CUT1_RppA|Pfam_ACP_syn_III
	Leptosphaeria maculans	5022	1	5022.CBX95875	Pfam_Chal_sti_synt_N|Pfam_Chal_sti_synt_C|Pfam_ACP_syn_III_C|Pfam_ACP_syn_III|Pfam_FAE1_CUT1_RppA
	Fusarium fujikuroi	5127	1	5127.CCT69940	Pfam_Chal_sti_synt_C|Pfam_Chal_sti_synt_N|Pfam_FAE1_CUT1_RppA|Pfam_ACP_syn_III_C
	Neurospora crassa	5141	1	5141.EFNCRP00000004464	Pfam_Chal_sti_synt_N|Pfam_Chal_sti_synt_C|Pfam_FAE1_CUT1_RppA|Pfam_ACP_syn_III_C|Pfam_ACP_syn_III
	Podospora anserina	5145	1	5145.XP_001905896.1	Pfam_Chal_sti_synt_C|Pfam_Chal_sti_synt_N|Pfam_ACP_syn_III_C|Pfam_ACP_syn_III|Pfam_FAE1_CUT1_RppA
	Sordaria macrospora	5147	1	5147.XP_003353120.1	Pfam_Chal_sti_synt_N|Pfam_Chal_sti_synt_C|Pfam_FAE1_CUT1_RppA|Pfam_ACP_syn_III_C|Pfam_ACP_syn_III
	Sclerotinia sclerotiorum	5180	1	5180.EDN99484	Pfam_Chal_sti_synt_C|Pfam_Chal_sti_synt_N|Pfam_ACP_syn_III_C|Pfam_FAE1_CUT1_RppA|Pfam_ACP_syn_III
	Pyrenophora teres	53485	1	53485.EFQ93925	Pfam_Chal_sti_synt_N|Pfam_Chal_sti_synt_C|Pfam_ACP_syn_III_C|Pfam_FAE1_CUT1_RppA|Pfam_ACP_syn_III|Pfam_Thiolase_N
	Coccidioides immitis	5501	1	5501.XP_001247970.1	Pfam_Chal_sti_synt_N|Pfam_Chal_sti_synt_C|Pfam_FAE1_CUT1_RppA|Pfam_ACP_syn_III_C
	Fusarium oxysporum	5507	1	5507.FOXG_03444P0	Pfam_Chal_sti_synt_C|Pfam_Chal_sti_synt_N|Pfam_FAE1_CUT1_RppA|Pfam_ACP_syn_III_C
	Fusarium graminearum	5518	1	5518.FGSG_08378P0	Pfam_Chal_sti_synt_C|Pfam_Chal_sti_synt_N|Pfam_FAE1_CUT1_RppA|Pfam_ACP_syn_III_C|Pfam_ACP_syn_III
	Exophiala dermatitidis	5970	1	5970.XP_009159865.1	Pfam_Chal_sti_synt_N|Pfam_Chal_sti_synt_C|Pfam_ACP_syn_III_C|Pfam_FAE1_CUT1_RppA|Pfam_ACP_syn_III|Pfam_TgMIC1
	Ophiostoma piceae	61273	1	61273.S3CF48	Pfam_Chal_sti_synt_C|Pfam_Chal_sti_synt_N|Pfam_FAE1_CUT1_RppA|Pfam_ACP_syn_III_C|Pfam_ACP_syn_III
	Penicillium oxalicum	69781	1	69781.S8AYV8	Pfam_Chal_sti_synt_N|Pfam_Chal_sti_synt_C|Pfam_FAE1_CUT1_RppA|Pfam_ACP_syn_III|Pfam_ACP_syn_III_C
	Marssonina brunnea	698440	1	698440.XP_007294258.1	Pfam_BUD22|Pfam_Chal_sti_synt_C|Pfam_Chal_sti_synt_N|Pfam_FAE1_CUT1_RppA|Pfam_ACP_syn_III_C|FoP_duplication_2
	Colletotrichum fioriniae	710243	1	710243.XP_007599688.1	Pfam_Chal_sti_synt_C|Pfam_Chal_sti_synt_N|Pfam_FAE1_CUT1_RppA|Pfam_ACP_syn_III|Pfam_ACP_syn_III_C
	Myceliophthora thermophila	78579	1	78579.XP_003664285.1	Pfam_Chal_sti_synt_N|Pfam_Chal_sti_synt_C|Pfam_FAE1_CUT1_RppA|Pfam_ACP_syn_III_C|Pfam_ACP_syn_III
	Colletotrichum higginsianum	80884	1	80884.CCF34076	Pfam_Chal_sti_synt_N|Pfam_Chal_sti_synt_C|Pfam_FAE1_CUT1_RppA|Pfam_ACP_syn_III_C|Pfam_ACP_syn_III
	Cladophialophora carrionii	86049	1	86049.XP_008725277.1	Pfam_Chal_sti_synt_N|Pfam_Chal_sti_synt_C|Pfam_ACP_syn_III_C|Pfam_ACP_syn_III|Pfam_FAE1_CUT1_RppA
	Setosphaeria turcica	93612	1	93612.XP_008020608.1	Pfam_Chal_sti_synt_C|Pfam_Chal_sti_synt_N|Pfam_ACP_syn_III_C|Pfam_ACP_syn_III|AT_hook_2
	Eutypa lata	97096	1	97096.XP_007791370.1	Pfam_Chal_sti_synt_C|Pfam_Chal_sti_synt_N|Pfam_FAE1_CUT1_RppA|Pfam_ACP_syn_III_C|Pfam_ACP_syn_III
Amoebozoa		2605435
	Entamoeba histolytica	5759	0
	Dictyostelium purpureum	5786	0
Viridiplantae		33090
	Ostreococcus tauri	70448	0
	Micromonas pusilla	38833	0
	Chlamydomonas reinhardtii	3055	0
	Volvox carteri	3067	1	jgi_Volca1_91861_fgenesh4_pg_C_scaffold_23000059	Pfam_FAE1_CUT1_RppA|Pfam_Chal_sti_synt_N|Pfam_Chal_sti_synt_C|Pfam_ACP_syn_III_C|Pfam_ACP_syn_III|Pfam_PCMT
	Coccomyxa subellipsoidea C-169	574566	1	jgi_Coc_C169_1_45842_estExt_fgenesh1_pg_C_10260	Pfam_Chal_sti_synt_N|Pfam_Chal_sti_synt_C|Pfam_ACP_syn_III_C|Pfam_ACP_syn_III
	Asterochloris sp. Cgr/DA1pho	763042	0
	Chlorella variabilis	554065	0
	Physcomitrium patens	3218	23	XP_024356740_1	Pfam_Chal_sti_synt_N|Pfam_Chal_sti_synt_C|Pfam_ACP_syn_III_C|Pfam_ACP_syn_III|Pfam_FAE1_CUT1_RppA
				XP_024356766_1	Pfam_Chal_sti_synt_N|Pfam_Chal_sti_synt_C|Pfam_ACP_syn_III_C|Pfam_ACP_syn_III|Pfam_FAE1_CUT1_RppA
				XP_024356767_1	Pfam_Chal_sti_synt_N|Pfam_Chal_sti_synt_C|Pfam_ACP_syn_III_C|Pfam_ACP_syn_III|Pfam_FAE1_CUT1_RppA
				XP_024356770_1	Pfam_Chal_sti_synt_N|Pfam_Chal_sti_synt_C|Pfam_ACP_syn_III_C|Pfam_ACP_syn_III|Pfam_FAE1_CUT1_RppA
				XP_024358599_1	Pfam_Chal_sti_synt_N|Pfam_Chal_sti_synt_C|Pfam_ACP_syn_III_C|Pfam_ACP_syn_III|Pfam_FAE1_CUT1_RppA
				XP_024358600_1	Pfam_Chal_sti_synt_N|Pfam_Chal_sti_synt_C|Pfam_ACP_syn_III_C|Pfam_ACP_syn_III|Pfam_FAE1_CUT1_RppA
				XP_024359358_1	Pfam_Chal_sti_synt_N|Pfam_Chal_sti_synt_C|Pfam_ACP_syn_III|Pfam_ACP_syn_III_C|Pfam_FAE1_CUT1_RppA|Pfam_CheC
				XP_024364246_1	Pfam_Chal_sti_synt_N|Pfam_Chal_sti_synt_C|Pfam_ACP_syn_III_C|Pfam_ACP_syn_III|Pfam_FAE1_CUT1_RppA
				XP_024364514_1	Pfam_Chal_sti_synt_N|Pfam_Chal_sti_synt_C|Pfam_ACP_syn_III_C|Pfam_ACP_syn_III|Pfam_FAE1_CUT1_RppA
				XP_024364515_1	Pfam_Chal_sti_synt_N|Pfam_Chal_sti_synt_C|Pfam_ACP_syn_III_C|Pfam_ACP_syn_III|Pfam_FAE1_CUT1_RppA
				XP_024364531_1	Pfam_Chal_sti_synt_N|Pfam_Chal_sti_synt_C|Pfam_ACP_syn_III_C|Pfam_ACP_syn_III|Pfam_FAE1_CUT1_RppA
				XP_024364532_1	Pfam_Chal_sti_synt_N|Pfam_Chal_sti_synt_C|Pfam_ACP_syn_III_C|Pfam_ACP_syn_III|Pfam_FAE1_CUT1_RppA
				XP_024368518_1	Pfam_Chal_sti_synt_N|Pfam_Chal_sti_synt_C|Pfam_ACP_syn_III_C|Pfam_ACP_syn_III|Pfam_FAE1_CUT1_RppA
				XP_024368519_1	Pfam_Chal_sti_synt_N|Pfam_Chal_sti_synt_C|Pfam_ACP_syn_III_C|Pfam_ACP_syn_III|Pfam_FAE1_CUT1_RppA
				XP_024368521_1	Pfam_Chal_sti_synt_N|Pfam_Chal_sti_synt_C|Pfam_ACP_syn_III_C|Pfam_ACP_syn_III|Pfam_FAE1_CUT1_RppA
				XP_024368946_1	Pfam_Chal_sti_synt_N|Pfam_Chal_sti_synt_C|Pfam_ACP_syn_III_C|Pfam_ACP_syn_III|Pfam_FAE1_CUT1_RppA
				XP_024370213_1	Pfam_Chal_sti_synt_N|Pfam_Chal_sti_synt_C|Pfam_ACP_syn_III|Pfam_DUF4054|Pfam_ACP_syn_III_C
				XP_024370350_1	Pfam_Chal_sti_synt_N|Pfam_Chal_sti_synt_C|Pfam_ACP_syn_III|Pfam_ACP_syn_III_C|Pfam_FAE1_CUT1_RppA
				XP_024388243_1	Pfam_Chal_sti_synt_N|Pfam_Chal_sti_synt_C|Pfam_ACP_syn_III_C|Pfam_ACP_syn_III|Pfam_FAE1_CUT1_RppA|Pfam_CheC
				XP_024400519_1	Pfam_Chal_sti_synt_N|Pfam_Chal_sti_synt_C|Pfam_ACP_syn_III_C|Pfam_ACP_syn_III|Pfam_FAE1_CUT1_RppA
				XP_024403443_1	Pfam_Chal_sti_synt_N|Pfam_Chal_sti_synt_C|Pfam_ACP_syn_III_C|Pfam_ACP_syn_III|Pfam_FAE1_CUT1_RppA
				XP_024403865_1	Pfam_Chal_sti_synt_C|Pfam_ACP_syn_III_C|Pfam_MtrB_PioB
				XP_024403897_1	Pfam_Chal_sti_synt_N|Pfam_Chal_sti_synt_C|Pfam_ACP_syn_III_C|Pfam_ACP_syn_III|Pfam_FAE1_CUT1_RppA
	Selaginella moellendorffii	88036	7	jgi_Selmo1_403771_fgenesh2_pg_C_scaffold_1000608	Pfam_Chal_sti_synt_N|Pfam_Chal_sti_synt_C|Pfam_ACP_syn_III_C|Pfam_ACP_syn_III|Pfam_FAE1_CUT1_RppA
				jgi_Selmo1_230794_fgenesh1_pm_C_scaffold_7000046	Pfam_Chal_sti_synt_N|Pfam_Chal_sti_synt_C|Pfam_ACP_syn_III_C|Pfam_FAE1_CUT1_RppA|Pfam_ACP_syn_III|Pfam_TBD
				jgi_Selmo1_230473_fgenesh1_pm_C_scaffold_5000029	Pfam_Chal_sti_synt_N|Pfam_Chal_sti_synt_C|Pfam_ACP_syn_III_C|Pfam_FAE1_CUT1_RppA|Pfam_ACP_syn_III
				jgi_Selmo1_270496_estExt_fgenesh1_kg_C_50043	Pfam_Chal_sti_synt_N|Pfam_Chal_sti_synt_C|Pfam_ACP_syn_III_C|Pfam_FAE1_CUT1_RppA|Pfam_ACP_syn_III
				jgi_Selmo1_271225_estExt_fgenesh1_kg_C_330001	Pfam_Chal_sti_synt_N|Pfam_Chal_sti_synt_C|Pfam_ACP_syn_III_C|Pfam_FAE1_CUT1_RppA|Pfam_ACP_syn_III
				jgi_Selmo1_233950_fgenesh1_pm_C_scaffold_53000012	Pfam_Chal_sti_synt_N|Pfam_Chal_sti_synt_C|Pfam_ACP_syn_III_C|Pfam_FAE1_CUT1_RppA|Pfam_ACP_syn_III|Pfam_TBD
				jgi_Selmo1_231846_fgenesh1_pm_C_scaffold_17000097	Pfam_Chal_sti_synt_C|Pfam_Chal_sti_synt_N|Pfam_ACP_syn_III|Pfam_FAE1_CUT1_RppA|Pfam_ACP_syn_III_C
	Amborella trichopoda	13333	4	XP_006837977_1	Pfam_Chal_sti_synt_N|Pfam_Chal_sti_synt_C|Pfam_FAE1_CUT1_RppA|Pfam_ACP_syn_III_C|Pfam_ACP_syn_III|Pfam_OpcA_G6PD_assem
				XP_011627026_1	Pfam_Chal_sti_synt_N|Pfam_Chal_sti_synt_C|Pfam_ACP_syn_III_C|Pfam_ACP_syn_III|Pfam_FAE1_CUT1_RppA|FISNA_2
				XP_020529151_1	Pfam_Chal_sti_synt_N|Pfam_Chal_sti_synt_C|Pfam_ACP_syn_III_C|Pfam_ACP_syn_III|Pfam_FAE1_CUT1_RppA
				XP_020532038_1	Pfam_Chal_sti_synt_N|Pfam_Chal_sti_synt_C|Pfam_ACP_syn_III|Pfam_ACP_syn_III_C|Pfam_FAE1_CUT1_RppA
	Zostera marina	29655	13	Zosma113g00090_1	Pfam_Chal_sti_synt_N|Pfam_Chal_sti_synt_C|Pfam_ACP_syn_III_C|Pfam_ACP_syn_III|Pfam_FAE1_CUT1_RppA|Pfam_DUF5507
				Zosma113g00070_1	Pfam_Chal_sti_synt_N|Pfam_Chal_sti_synt_C|Pfam_ACP_syn_III_C|Pfam_ACP_syn_III|Pfam_FAE1_CUT1_RppA|Pfam_DUF5507
				Zosma59g00320_1	Pfam_Chal_sti_synt_N|Pfam_Chal_sti_synt_C|Pfam_ACP_syn_III|Pfam_FAE1_CUT1_RppA|Pfam_ACP_syn_III_C
				Zosma59g00330_1	Pfam_Chal_sti_synt_N|Pfam_Chal_sti_synt_C|Pfam_ACP_syn_III|Pfam_FAE1_CUT1_RppA|Pfam_ACP_syn_III_C
				Zosma132g00440_1	Pfam_Chal_sti_synt_C|Pfam_Chal_sti_synt_N|Pfam_ACP_syn_III_C|Pfam_ACP_syn_III|Pfam_FAE1_CUT1_RppA
				Zosma44g00150_1	Pfam_Chal_sti_synt_N|Pfam_Chal_sti_synt_C|Pfam_ACP_syn_III_C|Pfam_ACP_syn_III|Pfam_FAE1_CUT1_RppA
				Zosma240g00250_1	Pfam_Chal_sti_synt_N|Pfam_Chal_sti_synt_C|Pfam_ACP_syn_III|Pfam_ACP_syn_III_C|Pfam_FAE1_CUT1_RppA
				Zosma14g00280_1	Pfam_Chal_sti_synt_N|Pfam_Chal_sti_synt_C|Pfam_ACP_syn_III_C|Pfam_ACP_syn_III|Pfam_FAE1_CUT1_RppA|Pfam_PRTP
				Zosma678g00020_1	Pfam_Chal_sti_synt_C|Pfam_ACP_syn_III_C
				Zosma678g00010_1	Pfam_Chal_sti_synt_C|Pfam_ACP_syn_III_C
				Zosma11g00330_1	Pfam_Chal_sti_synt_N|Pfam_Chal_sti_synt_C|Pfam_ACP_syn_III|Pfam_FAE1_CUT1_RppA|Pfam_ACP_syn_III_C|Pfam_DUF5507
				Zosma263g00020_1	Pfam_Chal_sti_synt_N|Pfam_Chal_sti_synt_C|Pfam_ACP_syn_III_C|Pfam_ACP_syn_III|Pfam_FAE1_CUT1_RppA|Pfam_DUF5507
				Zosma52g00210_1	Pfam_Chal_sti_synt_N|Pfam_Chal_sti_synt_C|Pfam_ACP_syn_III_C|Pfam_ACP_syn_III|Pfam_FAE1_CUT1_RppA
	Oryza sativa	4530	13	NP_001052003_1	Pfam_Chal_sti_synt_N|Pfam_Chal_sti_synt_C|Pfam_ACP_syn_III|Pfam_ACP_syn_III_C|Pfam_FAE1_CUT1_RppA
				NP_001054922_1	Pfam_Chal_sti_synt_N|Pfam_Chal_sti_synt_C|Pfam_ACP_syn_III|Pfam_ACP_syn_III_C|Pfam_FAE1_CUT1_RppA
				NP_001059187_1	Pfam_Chal_sti_synt_N|Pfam_Chal_sti_synt_C|Pfam_ACP_syn_III|Pfam_FAE1_CUT1_RppA|Pfam_ACP_syn_III_C|FISNA_2
				NP_001059345_1	Pfam_Chal_sti_synt_N|Pfam_Chal_sti_synt_C|Pfam_FAE1_CUT1_RppA|Pfam_ACP_syn_III_C|Pfam_ACP_syn_III
				NP_001059719_1	Pfam_Chal_sti_synt_N|Pfam_Chal_sti_synt_C|Pfam_ACP_syn_III_C|Pfam_ACP_syn_III|Pfam_FAE1_CUT1_RppA
				NP_001064197_1	Pfam_Chal_sti_synt_N|Pfam_Chal_sti_synt_C|Pfam_ACP_syn_III|Pfam_ACP_syn_III_C|Pfam_FAE1_CUT1_RppA
				NP_001064227_2	Pfam_Chal_sti_synt_N|Pfam_Chal_sti_synt_C|Pfam_ACP_syn_III|Pfam_FAE1_CUT1_RppA|Pfam_ACP_syn_III_C
				NP_001064244_2	Pfam_Chal_sti_synt_N|Pfam_Chal_sti_synt_C|Pfam_ACP_syn_III|Pfam_FAE1_CUT1_RppA|Pfam_ACP_syn_III_C
				NP_001068006_1	Pfam_Chal_sti_synt_N|Pfam_Chal_sti_synt_C|Pfam_ACP_syn_III|Pfam_FAE1_CUT1_RppA|Pfam_ACP_syn_III_C
				NP_001068007_1	Pfam_Chal_sti_synt_N|Pfam_Chal_sti_synt_C|Pfam_ACP_syn_III|Pfam_FAE1_CUT1_RppA|Pfam_ACP_syn_III_C
				NP_001068008_1	Pfam_Chal_sti_synt_N|Pfam_Chal_sti_synt_C|Pfam_ACP_syn_III_C|Pfam_ACP_syn_III|Pfam_FAE1_CUT1_RppA
				NP_001068009_1	Pfam_Chal_sti_synt_N|Pfam_Chal_sti_synt_C|Pfam_ACP_syn_III_C|Pfam_ACP_syn_III|Pfam_FAE1_CUT1_RppA
				NP_001068109_1	Pfam_Chal_sti_synt_N|Pfam_Chal_sti_synt_C|Pfam_ACP_syn_III|Pfam_ACP_syn_III_C|Pfam_FAE1_CUT1_RppA
	Zea mays	4577	11	NP_001140848_1	Pfam_Chal_sti_synt_N|Pfam_Chal_sti_synt_C|Pfam_ACP_syn_III|Pfam_FAE1_CUT1_RppA|Pfam_ACP_syn_III_C
				NP_001142246_1	Pfam_Chal_sti_synt_N|Pfam_Chal_sti_synt_C|Pfam_ACP_syn_III|Pfam_ACP_syn_III_C|Pfam_FAE1_CUT1_RppA|Pfam_OpcA_G6PD_assem
				NP_001149022_1	Pfam_Chal_sti_synt_N|Pfam_Chal_sti_synt_C|Pfam_ACP_syn_III|Pfam_ACP_syn_III_C|Pfam_FAE1_CUT1_RppA
				NP_001149157_1	Pfam_Chal_sti_synt_N|Pfam_Chal_sti_synt_C|Pfam_ACP_syn_III|Pfam_ACP_syn_III_C
				XP_008645529_1	Pfam_Chal_sti_synt_N|Pfam_Chal_sti_synt_C|Pfam_ACP_syn_III|Pfam_FAE1_CUT1_RppA|Pfam_ACP_syn_III_C
				XP_008670765_1	Pfam_Chal_sti_synt_N|Pfam_Chal_sti_synt_C|Pfam_ACP_syn_III|Pfam_ACP_syn_III_C|Pfam_FAE1_CUT1_RppA
				XP_008679466_1	Pfam_Chal_sti_synt_N|Pfam_Chal_sti_synt_C|Pfam_ACP_syn_III|Pfam_FAE1_CUT1_RppA|Pfam_ACP_syn_III_C
				XP_008679467_1	Pfam_Chal_sti_synt_N|Pfam_Chal_sti_synt_C|Pfam_ACP_syn_III_C|Pfam_ACP_syn_III|Pfam_ScsC_N
				XP_008679561_2	Pfam_Chal_sti_synt_N|Pfam_Chal_sti_synt_C|Pfam_ACP_syn_III|Pfam_FAE1_CUT1_RppA|Pfam_ACP_syn_III_C|Pfam_DUF456
				XP_020397014_1	Pfam_Chal_sti_synt_N|Pfam_Chal_sti_synt_C|Pfam_ACP_syn_III|Pfam_FAE1_CUT1_RppA|Pfam_ACP_syn_III_C
				XP_020408403_1	Pfam_Chal_sti_synt_N|Pfam_Chal_sti_synt_C|Pfam_ACP_syn_III|Pfam_ACP_syn_III_C|Pfam_FAE1_CUT1_RppA
	Populus trichocarpa	3694	7	XP_002299281_2	Pfam_Chal_sti_synt_N|Pfam_Chal_sti_synt_C|Pfam_ACP_syn_III_C|Pfam_FAE1_CUT1_RppA|Pfam_ACP_syn_III
				XP_002299282_1	Pfam_Chal_sti_synt_N|Pfam_Chal_sti_synt_C|Pfam_ACP_syn_III_C|Pfam_FAE1_CUT1_RppA|Pfam_ACP_syn_III
				XP_002303819_2	Pfam_Chal_sti_synt_N|Pfam_Chal_sti_synt_C|Pfam_ACP_syn_III_C|Pfam_ACP_syn_III|Pfam_FAE1_CUT1_RppA
				XP_002303820_2	Pfam_Chal_sti_synt_N|Pfam_Chal_sti_synt_C|Pfam_ACP_syn_III_C|Pfam_FAE1_CUT1_RppA|Pfam_ACP_syn_III
				XP_002303821_2	Pfam_Chal_sti_synt_N|Pfam_Chal_sti_synt_C|Pfam_ACP_syn_III_C|Pfam_ACP_syn_III|Pfam_FAE1_CUT1_RppA
				XP_002321081_1	Pfam_Chal_sti_synt_N|Pfam_Chal_sti_synt_C|Pfam_ACP_syn_III|Pfam_ACP_syn_III_C|Pfam_FAE1_CUT1_RppA|Pfam_DUF5507|Pfam_RNase_H2-Ydr279
				XP_006383470_2	Pfam_Chal_sti_synt_N|Pfam_Chal_sti_synt_C|Pfam_ACP_syn_III|Pfam_FAE1_CUT1_RppA|Pfam_ACP_syn_III_C
	Arabidopsis thaliana	3702	5	NP_001328609.1	Pfam_Chal_sti_synt_N|Pfam_Chal_sti_synt_C|Pfam_ACP_syn_III|Pfam_FAE1_CUT1_RppA|Pfam_ACP_syn_III_C|Lipid_DES_2
				NP_171707.1	Pfam_Chal_sti_synt_N|Pfam_Chal_sti_synt_C|Pfam_ACP_syn_III|Pfam_FAE1_CUT1_RppA|Pfam_ACP_syn_III_C
				NP_191915.1	Pfam_Chal_sti_synt_N|Pfam_Chal_sti_synt_C|Pfam_ACP_syn_III_C|Pfam_ACP_syn_III|Pfam_FAE1_CUT1_RppA|Pfam_OpcA_G6PD_assem|Pfam_CinA
				NP_196897.1	Pfam_Chal_sti_synt_N|Pfam_Chal_sti_synt_C|Pfam_ACP_syn_III|Pfam_ACP_syn_III_C|Pfam_FAE1_CUT1_RppA|Pfam_Pyr_redox_2
				NP_567971.1	Pfam_Chal_sti_synt_N|Pfam_Chal_sti_synt_C|Pfam_ACP_syn_III|Pfam_ACP_syn_III_C|Pfam_FAE1_CUT1_RppA|Pfam_Pyr_redox_2
	Eucalyptus grandis	71139	12	Eucgr_K01978_1_p	Pfam_Chal_sti_synt_N|Pfam_Chal_sti_synt_C|Pfam_ACP_syn_III_C|Pfam_ACP_syn_III|Pfam_FAE1_CUT1_RppA
				Eucgr_D01637_1_p	Pfam_Chal_sti_synt_N|Pfam_Chal_sti_synt_C|mt_12|Pfam_ACP_syn_III
				Eucgr_K01974_1_p	Pfam_Chal_sti_synt_N|Pfam_Chal_sti_synt_C|Pfam_ACP_syn_III_C|Pfam_ACP_syn_III|Pfam_FAE1_CUT1_RppA
				Eucgr_D01632_1_p	Pfam_Chal_sti_synt_N|Pfam_Chal_sti_synt_C|Pfam_ACP_syn_III_C|Pfam_ACP_syn_III|Pfam_FAE1_CUT1_RppA
				Eucgr_D01635_1_p	Pfam_Chal_sti_synt_N|Pfam_Chal_sti_synt_C|Pfam_ACP_syn_III_C|Pfam_ACP_syn_III|Pfam_FAE1_CUT1_RppA
				Eucgr_H00087_1_p	Pfam_Chal_sti_synt_N|Pfam_Chal_sti_synt_C|Pfam_ACP_syn_III_C|Pfam_ACP_syn_III|Pfam_FAE1_CUT1_RppA
				Eucgr_H03914_1_p	Pfam_Chal_sti_synt_N|Pfam_Chal_sti_synt_C|Pfam_ACP_syn_III_C|Pfam_FAE1_CUT1_RppA|Pfam_ACP_syn_III
				Eucgr_H02828_1_p	Pfam_Chal_sti_synt_N|Pfam_Chal_sti_synt_C|Pfam_ACP_syn_III_C|Pfam_ACP_syn_III|Pfam_FAE1_CUT1_RppA|FISNA_2
				Eucgr_F04371_1_p	Pfam_Chal_sti_synt_N|Pfam_Chal_sti_synt_C|Pfam_ACP_syn_III_C|Pfam_ACP_syn_III
				Eucgr_I01579_1_p	Pfam_Chal_sti_synt_N|Pfam_Chal_sti_synt_C|Pfam_ACP_syn_III_C|Pfam_FAE1_CUT1_RppA|Pfam_ACP_syn_III
				Eucgr_I01579_2_p	Pfam_Chal_sti_synt_N|Pfam_Chal_sti_synt_C|Pfam_ACP_syn_III_C|Pfam_FAE1_CUT1_RppA|Pfam_ACP_syn_III
				Eucgr_L02670_1_p	Pfam_Chal_sti_synt_N|Pfam_Chal_sti_synt_C|Pfam_ACP_syn_III_C|Pfam_ACP_syn_III|Pfam_FAE1_CUT1_RppA
Glaucocystophyceae		38254
	Cyanoptyche gloeocystis	77922	0
	Cyanophora paradoxa	2762	0
	Gloeochaete wittrockiana	38269	0
Rhodophyta		2763	0
	Chondrus crispus	2769	0
	Porphyra umbilicalis	2786	0
	Cyanidioschyzon merolae	45157	0
	Galdieria sulphuraria	130081	0
Rhodelphea		2598125
	Rhodelphis marinus	2584957	0
	Rhodelphis limneticus	2583502	0
Rhodelphea		3027
	Cryptophyta sp.	1912852	0
	Goniomonas pacifica	195067	0
	Hemiselmis andersenii	464988	0
	Cryptomonas paramecium	2898	0
	Rhodomonas salina	52970	0
	Proteomonas sulcata	77928	0
	Guillardia theta	55529	0
	Hanusia phi	3032	0
	Geminigera cryophila	46947	0
Haptophyta		2830
	Chrysoculter rhomboideus	259385	0
	uncultured pavlovophyte	1291727	0
	Pavlova sp. CCMP459	298111	0
	Scyphosphaera apsteinii	418940	0
	Phaeocystis antarctica	33657	0
	Calcidiscus leptoporus	127549	0
	Coccolithus braarudii	221442	0
	Chrysochromulina tobinii	1460289	0
	Haptolina ericina	156174	0
	Prymnesium parvum	97485	0
	Isochrysis galbana	37099	0
	Chrysotila carterae	13221	0
	Emiliania huxleyi	2903	0
	Gephyrocapsa oceanica	38817	0
Rhizaria		543769
	Plasmodiophora brassicae	37360	1	CEP02123_1	Pfam_Chal_sti_synt_N|Pfam_Chal_sti_synt_C|Pfam_FAE1_CUT1_RppA|Pfam_ACP_syn_III_C|Pfam_ACP_syn_III|Pfam_Thiolase_N|TAF_cls
	Minchinia chitonis	262233	0
	Sorites sp.	126664	0
	Elphidium margaritaceum	933848	1	CAMPEP_0202692084	Pfam_Chal_sti_synt_N|Pfam_Chal_sti_synt_C|Pfam_ACP_syn_III|Pfam_ACP_syn_III_C|Pfam_FAE1_CUT1_RppA|Pfam_TM_helix
	unclassified Rosalina	2617710	1	CAMPEP_0201591570	Pfam_Chal_sti_synt_N|Pfam_ACP_syn_III|Pfam_FAE1_CUT1_RppA|Pfam_Thiolase_N
	unclassified Ammonia	2201984	1	CAMPEP_0197072702	Pfam_Chal_sti_synt_N|Pfam_Chal_sti_synt_C|Pfam_ACP_syn_III_C|Pfam_ACP_syn_III|Pfam_MbeD_MobD|Pfam_Rep_N|Pfam_FAE1_CUT1_RppA|PAH_1
	Chlorarachnion reptans	29199	0
	Chlorarachniophyceae sp. BC52	91329	0
	Partenskyella glossopodia	552666	0
	Bigelowiella natans CCMP2755	227086	0
	Lotharella globosa	91324	0
	Amorphochlora amoebiformis	1561963	0
	Gymnochlora sp. CCMP2014	629695	0
Alveolata		33630
	Perkinsus marinus ATCC 50983	423536	0
	Perkinsus sp. BL 2016	2494336	0
	Colponema vietnamica	1492817	0
	Colponemidia sp. Colp-10	2717461	0
	Colponemidia sp. Colp-15	2717462	0
	Chromera velia CCMP2878	505693	0
	Vitrella brassicaformis CCMP3155	1169539	1	Vbra_19674_t1_p1	Pfam_Chal_sti_synt_N|Pfam_Chal_sti_synt_C|Pfam_ACP_syn_III_C|Pfam_ACP_syn_III|Pfam_FAE1_CUT1_RppA|Pfam_NTP_transf_3|Pfam_PHBC_N|Pfam_HMG_CoA_synt_C|Pfam_SAT
	Alphamonas edax	2605704	0
	Colpodella angusta	1541798	0
	Voromonas pontica	333133	0
	Stentor coeruleus	5963	0
	Protocruzia adherens	223996	0
	Oxytricha trifallax JRB310	1172189	0
	Paramecium tetraurelia	5888	0
	Tetrahymena thermophila	5911	0
	Apicomplexa sp. symbiont X	2600146	0
	Haemoproteus tartakovskyi	707206	0
	Plasmodium falciparum	5833	0
	Babesia bigemina	5866	0
	Theileria annulata	5874	0
	Cytauxzoon felis	27996	0
	Eleutheroschizon duboscqi	2600145	0
	Rhytidocystis sp. ex Travisia forbesii	2600139	0
	Cryptosporidium muris	5808	0
	Eimeria falciformis	84963	0
	Toxoplasma gondii	5811	0
	Sarcocystis neurona	42890	0
	Selenidium pygospionis	2108191	0
	Digyalum oweni	2598973	0
	Gregarina niphandrodes	110365	0
	Siedleckia nematoides	2107685	1	Gene_232029GHVV01446167_1g_232029m_232029	Pfam_Chal_sti_synt_C|Pfam_ACP_syn_III_C|Pfam_Chal_sti_synt_N|Pfam_ACP_syn_III
	Cephaloidophora cf. communis	947086	0
	Ancora sagittata	1892433	0
	Lankesteria abbotti	340204	0
	Ascogregarina taiwanensis	158379	0
	Polyrhabdina sp. WS-2016	2600141	0
	Prorocentrum minimum	39449	0
	Dinophysis acuminata	47934	0
	Noctiluca scintillans	2966	1	CAMPEP_0194541132	Pfam_ACP_syn_III_C|Pfam_Chal_sti_synt_C|Pfam_DUF4554
	Oxyrrhis marina	2969	0
	Pyrocystis lunula	2972	0
	Amoebophrya sp.	88552	0
	Symbiodinium microadriaticum	2951	0
	Pelagodinium beii	43686	0
	Polarella glacialis	89957	1	CAMPEP_0115112044	Pfam_Chal_sti_synt_C|Pfam_ACP_syn_III_C
	Apocalathium aciculiferum	268820	0
	Scrippsiella trochoidea	71861	1	CAMPEP_0115369354	Pfam_Chal_sti_synt_N|Pfam_ACP_syn_III_C|Pfam_FAE1_CUT1_RppA|Pfam_Chal_sti_synt_C|Pfam_Thiolase_N|mbf_short4|Pfam_HTH_3
	Thoracosphaera heimii	2923	0
	Brandtodinium nutricula	1333877	1	CAMPEP_0198570100	Pfam_Chal_sti_synt_C|Pfam_HXXEE|Pfam_FAE1_CUT1_RppA|Pfam_Chal_sti_synt_N|Pfam_ACP_syn_III_C|Pfam_ACP_syn_III
	Lessardia elongata	210733	0
	Heterocapsa rotundata	89963	0
	Kryptoperidinium foliaceum	160619	0
	Durinskia baltica	400756	4	CAMPEP_0170378830	Pfam_Chal_sti_synt_C|Pfam_ACP_syn_III|Pfam_ACP_syn_III_C|Pfam_TRIQK
				CAMPEP_0170378928	Pfam_Chal_sti_synt_N|Pfam_PP-binding|Pfam_ACP_syn_III|Pfam_FAE1_CUT1_RppA|Pfam_Chal_sti_synt_C|PKS_PP|SM00823|CAMPEP_0170378928_Durinskia_baltica_Alveolata|Pfam_ACP_syn_III_C|Pfam_Annexin
				CAMPEP_0170363198	Pfam_Chal_sti_synt_N|Pfam_PP-binding|Pfam_ACP_syn_III|Pfam_Chal_sti_synt_C|Pfam_FAE1_CUT1_RppA|PKS_PP|SM00823|CAMPEP_0170363198_Durinskia_baltica_Alveolata|Pfam_ACP_syn_III_C|Pfam_Annexin
				CAMPEP_0170436594	Pfam_Chal_sti_synt_N|Pfam_PP-binding|Pfam_ACP_syn_III|Pfam_Chal_sti_synt_C|Pfam_FAE1_CUT1_RppA|PKS_PP|SM00823|CAMPEP_0170436594_Durinskia_baltica_Alveolata|Pfam_ACP_syn_III_C|Pfam_Annexin
	Karenia brevis	156230	0
	Karlodinium veneficum	407301	1	CAMPEP_0169068658	Pfam_Chal_sti_synt_C|Pfam_Chal_sti_synt_N|Pfam_FAE1_CUT1_RppA|Pfam_ACP_syn_III_C
	Gymnodinium catenatum	39447	1	CAMPEP_0117459914	Pfam_Chal_sti_synt_C|Pfam_Chal_sti_synt_N|Pfam_FAE1_CUT1_RppA|Pfam_ACP_syn_III_C|Pfam_ACP_syn_III|Pfam_Thiolase_N
	Togula jolla	285029	0
	Gyrodinium dominans	285985	0
	Amphidinium carterae	2961	0
	Lingulodinium polyedra	160621	3	CAMPEP_0118064468	Pfam_Chal_sti_synt_C|Pfam_ACP_syn_III_C
				CAMPEP_0118057844	Pfam_ACP_syn_III_C|Pfam_Chal_sti_synt_C|Pfam_Ribosomal_L29
				CAMPEP_0117984032	Pfam_ACP_syn_III_C|Pfam_Chal_sti_synt_C
	Crypthecodinium cohnii	2866	0
	Azadinium spinosum	632150	0
	Tripos fusus	2916	0
	Gambierdiscus australes	439317	0
	Pyrodinium bahamense	73915	2	CAMPEP_0179130696	Pfam_Chal_sti_synt_N|Pfam_FAE1_CUT1_RppA|Pfam_ACP_syn_III_C|Pfam_Chal_sti_synt_C|Pfam_Thiolase_N|Pfam_ACP_syn_III|Pfam_HTH_8
				CAMPEP_0179035898	Pfam_Chal_sti_synt_N|Pfam_FAE1_CUT1_RppA|Pfam_ACP_syn_III_C|Pfam_Chal_sti_synt_C|Pfam_ACP_syn_III|Pfam_Thiolase_N|Pfam_HTH_8
	Protoceratium reticulatum	133427	0
	Alexandrium monilatum	311494	0
	Gonyaulax spinifera	66791	0
Stramenopila		33634
	Picophagus sp.	2547585	0
	Hyphochytrium catenoides	42384	0
	Pinguiococcus pyrenoidosus	172671	0
	Schizocladia	196140	4	schizocladia_repc37_p1	Pfam_Chal_sti_synt_N|Pfam_FAE1_CUT1_RppA|Pfam_ACP_syn_III
				schizocladia_repc60_p3	Pfam_Chal_sti_synt_C|Pfam_ACP_syn_III_C|Pfam_ACP_syn_III
				schizocladia_repc847_p3	Pfam_Chal_sti_synt_C|Pfam_ACP_syn_III_C
				schizocladia_repc9038_p1	Pfam_ACP_syn_III|Pfam_Chal_sti_synt_N
	uncultured Leukarachnion	1487845	0
	Pythium brassicum	1485010	0
	Saprolegnia diclina	112098	0
	Saprolegnia parasitica	101203	0
	Nothophytophthora Chile5	2025987	0
	Phytophthora sojae	67593	0
	Peronospora effusa	542832	0
	Bremia lactucae	4779	0
	Pelagophyceae sp. CCMP2097	1982007	1	jgi_Pelago2097_1_478370_estExt_Genewise1Plus_C_110188	Pfam_Chal_sti_synt_C|Pfam_Chal_sti_synt_N|Pfam_FAE1_CUT1_RppA|Pfam_ACP_syn_III_C|Pfam_ACP_syn_III
	Sarcinochrysis sp. CCMP770	1411683	1	CAMPEP_0197431798	Pfam_Chal_sti_synt_C|Pfam_Chal_sti_synt_N|Pfam_ACP_syn_III_C|Pfam_FAE1_CUT1_RppA|Pfam_ACP_syn_III
	Chrysoreinhardia sp. CCMP2950	1411690	1	CAMPEP_0185689748	Pfam_Chal_sti_synt_C|Pfam_Chal_sti_synt_N|Pfam_FAE1_CUT1_RppA|Pfam_ACP_syn_III_C|Pfam_ACP_syn_III
	Aureococcus anophagefferens CCMP1984	44056	1	jgi_Auran1_25482	Pfam_Chal_sti_synt_C|Pfam_Chal_sti_synt_N|Pfam_FAE1_CUT1_RppA|Pfam_ACP_syn_III_C|Pfam_ACP_syn_III
	Aureoumbra lagunensis	44058	1	CAMPEP_0197286150	Pfam_Chal_sti_synt_C|Pfam_Chal_sti_synt_N|Pfam_FAE1_CUT1_RppA|Pfam_ACP_syn_III_C|Pfam_ACP_syn_III|Pfam_Thioredoxin_9
	Pelagomonas calceolata	35677	1	CAMPEP_0195898644	Pfam_Chal_sti_synt_C|Pfam_Chal_sti_synt_N|Pfam_FAE1_CUT1_RppA|Pfam_ACP_syn_III_C|Pfam_ACP_syn_III
	Pelagococcus subviridis	35679	0
	environmental samples	282481	0
	Cafileria marina	2557541	0
	Cafeteria roenbergensis	33653	0
	labyrinthulid quahog parasite QPX	96639	0
	Aurantiochytrium limacinum	87102	0
	Aplanochytrium kerguelense	87111	0
	Schizochytrium aggregatum	4773	0
	Thraustochytrium sp. LLF1b	1112570	0
	Synchroma pusillum	1181717	0
	Phaeothamnion	77033	13	phaeothamnionc16459_p1	Pfam_Chal_sti_synt_C|Pfam_Chal_sti_synt_N|Pfam_FAE1_CUT1_RppA|Pfam_ACP_syn_III_C|Pfam_ACP_syn_III
				phaeothamnionc27882_p1	Pfam_Chal_sti_synt_C|Pfam_ABC_membrane_3
				phaeothamnionrepc11631_p1	Pfam_Chal_sti_synt_C|Pfam_Chal_sti_synt_N|Pfam_ACP_syn_III|Pfam_ACP_syn_III_C|Pfam_FAE1_CUT1_RppA
				phaeothamnionrepc13502_p1	Pfam_Chal_sti_synt_C|Pfam_Chal_sti_synt_N|Pfam_FAE1_CUT1_RppA|Pfam_ACP_syn_III|Pfam_ACP_syn_III_C
				phaeothamnionrepc14291_p2	Pfam_Chal_sti_synt_C|Pfam_ACP_syn_III_C
				phaeothamnionrepc14616_p1	Pfam_Chal_sti_synt_C|Pfam_ACP_syn_III_C|Pfam_Retrotran_gag_3
				phaeothamnionrepc14638_p1	Pfam_Chal_sti_synt_N|Pfam_FAE1_CUT1_RppA|Pfam_ACP_syn_III
				phaeothamnionrepc15766_p1	Pfam_Chal_sti_synt_N|Pfam_FAE1_CUT1_RppA|Pfam_ACP_syn_III
				phaeothamnionrepc21882_p1	Pfam_Chal_sti_synt_N|Pfam_FAE1_CUT1_RppA|Pfam_ACP_syn_III
				phaeothamnionrepc22185_p2	Pfam_Chal_sti_synt_C|Pfam_ACP_syn_III_C
				phaeothamnionrepc22621_p2	Pfam_Chal_sti_synt_C|Pfam_ACP_syn_III_C
				phaeothamnionrepc22864_p1	Pfam_Chal_sti_synt_C|Pfam_ACP_syn_III|Pfam_ACP_syn_III_C|Pfam_Chal_sti_synt_N|Pfam_FAE1_CUT1_RppA
				phaeothamnionrepc7504_p1	Pfam_Chal_sti_synt_N|Pfam_FAE1_CUT1_RppA|Pfam_ACP_syn_III|Pfam_Chal_sti_synt_C|Pfam_DUF1118
	Triparma pacifica	91992	0
	Bolidomonas sp. RCC2347	1606585	0
	unclassified Mallomonas	2637965	0
	environmental samples	341152	4	jgi_Ochro2298_1_207410_CE207409_889	Pfam_Chal_sti_synt_C|Pfam_ACP_syn_III_C|Pfam_ACP_syn_III
				jgi_Ochro2298_1_408009_gm1_19124_g	Pfam_Chal_sti_synt_C|Pfam_Chal_sti_synt_N|Pfam_FAE1_CUT1_RppA|Pfam_ACP_syn_III_C|Pfam_ACP_syn_III
				jgi_Ochro2298_1_456847_fgenesh1_kg_5546_1_Locus99v1rpkm756_54	Pfam_Chal_sti_synt_N|Pfam_FAE1_CUT1_RppA|Pfam_Chal_sti_synt_C|Pfam_ACP_syn_III|Pfam_PP-binding|PKS_PP|SM00823|jgi_Ochro2298_1_456847_fgenesh1_kg_5546_1_Locus99v1rpkm756_54_environmental_samples_Stramenopila|Pfam_ACP_syn_III_C
				jgi_Ochro2298_1_458546_fgenesh1_kg_7514_1_Locus24437v1rpkm1_11	Pfam_Chal_sti_synt_C|Pfam_Chal_sti_synt_N|Pfam_FAE1_CUT1_RppA|Pfam_ACP_syn_III_C|Pfam_ACP_syn_III
	Ochromonadaceae sp. CCMP2298	483371	5	CAMPEP_0173182702	Pfam_Chal_sti_synt_N|Pfam_FAE1_CUT1_RppA|Pfam_Chal_sti_synt_C|Pfam_ACP_syn_III|Pfam_ACP_syn_III_C
				CAMPEP_0173169348	Pfam_Chal_sti_synt_C|Pfam_Chal_sti_synt_N|Pfam_FAE1_CUT1_RppA|Pfam_ACP_syn_III_C|Pfam_ACP_syn_III
				CAMPEP_0173195852	Pfam_Chal_sti_synt_N|Pfam_Chal_sti_synt_C|Pfam_PP-binding|PKS_PP|SM00823|CAMPEP_0173195852_Ochromonadaceae_sp_Stramenopila|Pfam_FAE1_CUT1_RppA|Pfam_ACP_syn_III_C|Pfam_ACP_syn_III
				CAMPEP_0173197736	Pfam_Chal_sti_synt_C|Pfam_Chal_sti_synt_N|Pfam_FAE1_CUT1_RppA|Pfam_ACP_syn_III_C|Pfam_ACP_syn_III
				CAMPEP_0173215820	Pfam_Chal_sti_synt_C|Pfam_Chal_sti_synt_N|Pfam_FAE1_CUT1_RppA|Pfam_ACP_syn_III_C|Pfam_ACP_syn_III
	Vaucheria litorea	109269	1	CAMPEP_0171462550	Pfam_Chal_sti_synt_C|Pfam_Chal_sti_synt_N|Pfam_FAE1_CUT1_RppA|Pfam_ACP_syn_III_C|Pfam_ACP_syn_III
	Ectocarpus siliculosus	2880	3	jgi_Ectsil1_17490_rna8094	Pfam_Chal_sti_synt_C|Pfam_Chal_sti_synt_N|Pfam_FAE1_CUT1_RppA|Pfam_ACP_syn_III_C|Pfam_ACP_syn_III
				jgi_Ectsil1_29066_rna12611	Pfam_Chal_sti_synt_N|Pfam_Chal_sti_synt_C|Pfam_FAE1_CUT1_RppA|Pfam_ACP_syn_III|Pfam_ACP_syn_III_C
				jgi_Ectsil1_30595_rna6011	Pfam_Chal_sti_synt_C|Pfam_Chal_sti_synt_N|Pfam_FAE1_CUT1_RppA|Pfam_ACP_syn_III_C|Pfam_ACP_syn_III
	unclassified Discosporangium	2642768	1	discosporangium_repc8479_p1	Pfam_Chal_sti_synt_C|Pfam_Chal_sti_synt_N|Pfam_FAE1_CUT1_RppA|Pfam_ACP_syn_III_C|Pfam_ACP_syn_III
	Chattonella subsalsa	44440	2	CAMPEP_0117736638	Pfam_ACP_syn_III|Pfam_Chal_sti_synt_C|Pfam_Chal_sti_synt_N|Pfam_FAE1_CUT1_RppA|Pfam_Retrotran_gag_3
				CAMPEP_0117742018	Pfam_Chal_sti_synt_C|Pfam_Chal_sti_synt_N|Pfam_FAE1_CUT1_RppA|Pfam_ACP_syn_III|Pfam_ACP_syn_III_C
	Fibrocapsa japonica	94617	1	CAMPEP_0113938176	Pfam_Chal_sti_synt_C|Pfam_Chal_sti_synt_N|Pfam_FAE1_CUT1_RppA|Pfam_ACP_syn_III|Pfam_ACP_syn_III_C|Pfam_Collagen_mid|Pfam_DUF4025
	Heterosigma akashiwo NIES-293	536047	1	CAMPEP_0116773844	Pfam_Chal_sti_synt_C|Pfam_Chal_sti_synt_N|Pfam_FAE1_CUT1_RppA|Pfam_ACP_syn_III_C|Pfam_ACP_syn_III
	Rhizochromulina marina	1034831	1	CAMPEP_0118963356	Pfam_Chal_sti_synt_C|Pfam_Chal_sti_synt_N|Pfam_FAE1_CUT1_RppA|Pfam_ACP_syn_III_C|Pfam_ACP_syn_III
	Florenciella parvula	236787	1	CAMPEP_0182526562	Pfam_Chal_sti_synt_C|Pfam_Chal_sti_synt_N|Pfam_FAE1_CUT1_RppA|Pfam_ACP_syn_III_C|Pfam_ACP_syn_III
	Pedinellales sp. CCMP2098	483369	2	CAMPEP_0171624434	Pfam_Chal_sti_synt_C|Pfam_Chal_sti_synt_N|Pfam_ACP_syn_III_C|Pfam_FAE1_CUT1_RppA|Pfam_ACP_syn_III
				CAMPEP_0171650556	Pfam_Chal_sti_synt_C|Pfam_Chal_sti_synt_N|Pfam_FAE1_CUT1_RppA|Pfam_ACP_syn_III_C|Pfam_ACP_syn_III
	Pteridomonas danica	38822	2	CAMPEP_0114354372	Pfam_Chal_sti_synt_C|Pfam_Chal_sti_synt_N|Pfam_FAE1_CUT1_RppA|Pfam_ACP_syn_III_C|Pfam_ACP_syn_III
				CAMPEP_0114342432	Pfam_Chal_sti_synt_C|Pfam_Chal_sti_synt_N|Pfam_FAE1_CUT1_RppA|Pfam_ACP_syn_III_C|Pfam_ACP_syn_III
	Pseudopedinella elastica	35684	1	CAMPEP_0172584842	Pfam_Chal_sti_synt_C|Pfam_Chal_sti_synt_N|Pfam_FAE1_CUT1_RppA|Pfam_ACP_syn_III_C|Pfam_ACP_syn_III|merrmega3
	unclassified Dinobryon	2640036	1	CAMPEP_0170079086	Pfam_Chal_sti_synt_C|Pfam_Chal_sti_synt_N|Pfam_FAE1_CUT1_RppA|Pfam_ACP_syn_III_C|Pfam_ACP_syn_III|Pfam_Thiolase_N
	Paraphysomonas imperforata	37642	0
	Chromulina nebulosa	96789	1	CAMPEP_0196761216	Pfam_Chal_sti_synt_N|Pfam_Chal_sti_synt_C|Pfam_FAE1_CUT1_RppA|Pfam_ACP_syn_III|Pfam_ACP_syn_III_C
	Spumella elongata	89044	0
	Ochromonas sp. CCMP1899	420557	0
	unclassified Trachydiscus	2641256	2	trachy_10262_c1_seq1_p1	Pfam_Chal_sti_synt_C|Pfam_ACP_syn_III_C
				trachy_10262_c1_seq6_p1	Pfam_Chal_sti_synt_C|Pfam_ACP_syn_III_C
	Pseudellipsoidion	1435009	1	pseudellipsoidion_18773_c0_seq1_p2	Pfam_Chal_sti_synt_C|Pfam_Chal_sti_synt_N|Pfam_FAE1_CUT1_RppA|Pfam_ACP_syn_III_C|Pfam_ACP_syn_III
	unclassified Vischeria	2646287	0
	unclassified Monodopsis	2631382	0
	Microchloropsis salina	2511165	0
	Nannochloropsis oceanica	145522	0
	Nannochloropsis gaditana CCMP526	1093141	0
	Extubocellulus spinifer	265572	0
	Minutocellus polymorphus	265543	0
	Helicotheca tamesis	374047	0
	Ditylum brightwellii	49249	0
	Eucampia antarctica	49252	0
	Triceratium dubium	1003142	0
	Trieres chinensis	1514140	0
	Grammatophora oceanica	210454	1	CAMPEP_0194046758	Pfam_Chal_sti_synt_N|Pfam_FAD_binding_3|Pfam_Chal_sti_synt_C|Pfam_FAE1_CUT1_RppA|Pfam_NAD_binding_8|Pfam_ACP_syn_III|Pfam_Trp_halogenase|Pfam_ACP_syn_III_C|Pfam_Thiolase_N|Pfam_Pyr_redox_2|Pfam_DAO|Pfam_FAD_binding_2
	Striatella unipunctata	210618	4	CAMPEP_0118680078	Pfam_Chal_sti_synt_N|Pfam_Chal_sti_synt_C|Pfam_ACP_syn_III|Pfam_FAE1_CUT1_RppA|Pfam_ACP_syn_III_C
				CAMPEP_0118708930	Pfam_Chal_sti_synt_N|Pfam_Chal_sti_synt_C|Pfam_ACP_syn_III|Pfam_FAE1_CUT1_RppA|Pfam_ACP_syn_III_C
				CAMPEP_0118725324	Pfam_Chal_sti_synt_N|Pfam_Chal_sti_synt_C|Pfam_ACP_syn_III|Pfam_FAE1_CUT1_RppA|Pfam_ACP_syn_III_C
				CAMPEP_0118725228	Pfam_Chal_sti_synt_N|Pfam_Chal_sti_synt_C|Pfam_ACP_syn_III|Pfam_FAE1_CUT1_RppA|Pfam_ACP_syn_III_C
	Synedropsis cf. recta	265551	0
	Licmophora paradoxa	515479	0
	Thalassionema nitzschioides	33649	0
	Thalassiothrix antarctica	1049557	0
	Cyclophora tenuis	216820	0
	Astrosyne radiata	1158023	0
	Entomoneis sp.	186043	0
	Amphora coffeiformis	265554	0
	Craspedostauros australis	1486917	0
	Phaeodactylum tricornutum	2850	0
	Amphiprora paludosa	265537	0
	Stauroneis constricta	265584	0
	Tryblionella compressa	913974	0
	Fragilariopsis cylindrus	186039	0
	Cylindrotheca closterium	2856	0
	Pseudo-nitzschia australis	44445	0
	Nitzschia sp. RCC80	1606575	0
	Corethron hystrix	216773	0
	Leptocylindrus danicus	163516	0
	Chaetoceros debilis	122233	0
	Attheya septentrionalis	420275	1	CAMPEP_0198297620	Pfam_Chal_sti_synt_N|Pfam_Chal_sti_synt_C|Pfam_ACP_syn_III|Pfam_FAE1_CUT1_RppA|Pfam_ACP_syn_III_C
	Aulacoseira subarctica	202472	0
	Coscinodiscus wailesii	671091	0
	Stephanopyxis turris	515487	0
	Dactyliosolen fragilissimus	1118495	0
	Proboscia alata	216777	0
	Rhizosolenia setigera	3005	0
	Cyclotella meneghiniana	29205	1	CAMPEP_0172291828	Pfam_FAD_binding_3|Pfam_Chal_sti_synt_C|Pfam_NAD_binding_8|Pfam_Chal_sti_synt_N|Pfam_ACP_syn_III|Pfam_Pyr_redox|Pfam_ACP_syn_III_C|Pfam_Pyr_redox_2
	Skeletonema costatum	2843	0
	Conticribra weissflogii	1577725	1	CAMPEP_0201769244	Pfam_FAD_binding_3|Pfam_Chal_sti_synt_N|Pfam_Chal_sti_synt_C|Pfam_NAD_binding_8|Pfam_Trp_halogenase|Pfam_FAE1_CUT1_RppA|Pfam_Pyr_redox|Pfam_Pyr_redox_2
	Thalassiosira pseudonana	35128	0
	Detonula confervacea	83371	1	CAMPEP_0172331246	Pfam_FAD_binding_3|Pfam_Chal_sti_synt_C|Pfam_Chal_sti_synt_N|Pfam_NAD_binding_8|Pfam_Trp_halogenase|Pfam_Pyr_redox_2|Pfam_DAO|Pfam_Cobalamin_bind|Pfam_Pyr_redox|Pfam_HI0933_like

## Sheet: 4-other homologs
Supplementary Data 4
Other homologs
Superkingdom	Phylum/group	Scientific name	Taxon id	PKS_Orthologous number	PKS_Orthologous protein id	Domain architecture
Bacteria	Chlamydiae/Verrucomicrobia group	Akkermansia muciniphila ATCC BAA-835	349741	0
		Coraliomargarita akajimensis DSM 45221	583355	1	WP_013042747_1	Pfam_FAE1_CUT1_RppA|Pfam_ACP_syn_III_C|Pfam_Chal_sti_synt_N|Pfam_Chal_sti_synt_C
		Opitutus terrae PB90-1	452637	1	WP_012376441_1	Pfam_FAE1_CUT1_RppA|Pfam_Chal_sti_synt_N|Pfam_ACP_syn_III_C|Pfam_Chal_sti_synt_C|Pfam_ACP_syn_III
		Chlamydia sp.	1444712	1	1444712.BN1013_00142	Pfam_Chal_sti_synt_N|Pfam_Chal_sti_synt_C|Pfam_FAE1_CUT1_RppA|Pfam_ACP_syn_III|Pfam_ACP_syn_III_C
	Thermotogae	Fervidobacterium nodosum Rt17-B1	381764	0
		Kosmotoga olearia TBF 19.5.1	521045	0
		Thermosipho melanesiensis BI429	391009	0
	Tenericutes	Acholeplasma laidlawii PG-8A	441768	0
		Onion yellows phytoplasma OY-M	262768	0
	Aquificae	Sulfurihydrogenibium sp. YO3AOP1	436114	0
		Thermocrinis albus DSM 14484	638303	0
		Hydrogenobaculum sp. Y04AAS1	380749	0
	Spirochaetes	Spirochaeta africana DSM 8902	889378	0
		Salinispira pacifica	1307761	0
		Sphaerochaeta globosa str. Buddy	158189	0
		Spirochaeta bajacaliforniensis	1123274	0
		Spirochaeta smaragdinae	573413	0
	Deinococcus-Thermus	Deinococcus deserti VCD115	546414	2	WP_012692776_1	Pfam_Chal_sti_synt_C|Pfam_Chal_sti_synt_N|Pfam_FAE1_CUT1_RppA|Pfam_ACP_syn_III_C|Pfam_ACP_syn_III|Pfam_Ketoacyl-synt_C|Pfam_Thiolase_N
					WP_012694324_1	Pfam_Chal_sti_synt_N|Pfam_Chal_sti_synt_C|Pfam_FAE1_CUT1_RppA|Pfam_ACP_syn_III|Pfam_ACP_syn_III_C|Pfam_Se-cys_synth_N
		Thermus scotoductus SA-01	743525	0
		Oceanithermus profundus DSM 14977	670487	0
		Truepera radiovictrix	649638	1	649638.Trad_2197	Pfam_Chal_sti_synt_C|Pfam_Chal_sti_synt_N|Pfam_FAE1_CUT1_RppA|Pfam_ACP_syn_III_C|Pfam_ACP_syn_III
	Actinobacteria	Olsenella uli DSM 7084	633147	0
		Adlercreutzia equolifaciens DSM 19450	1384484	0
		Cutibacterium avidum 44067	1170318	0
		Ilumatobacter coccineus YM16-304	1313172	0
		Amycolatopsis balhimycina	1089545	0
		Nocardioides sp.	110319	0
		Arthrobacter castelli	1121019	1	1121019.AUMN01000002_gene170	Pfam_Chal_sti_synt_C|Pfam_Chal_sti_synt_N|Pfam_FAE1_CUT1_RppA|Pfam_ACP_syn_III_C|Pfam_ACP_syn_III
		Cryobacterium roopkundense	1001240	1	1001240.GY21_04530	Pfam_Chal_sti_synt_N|Pfam_Chal_sti_synt_C|Pfam_FAE1_CUT1_RppA|Pfam_ACP_syn_III_C|Pfam_ACP_syn_III
		Kocuria rhizophila	1029824	1	1029824.AFID01000002_gene1593	Pfam_Chal_sti_synt_C|Pfam_Chal_sti_synt_N|Pfam_FAE1_CUT1_RppA|Pfam_ACP_syn_III_C|Pfam_ACP_syn_III
	Firmicutes	Clostridium perfringens SM101	289380	0
		Paenibacillus senegalensis	1033743	1	1033743.CAES01000036_gene1223	Pfam_Chal_sti_synt_N|Pfam_Chal_sti_synt_C|Pfam_FAE1_CUT1_RppA|Pfam_ACP_syn_III|Pfam_ACP_syn_III_C
		Dehalobacter sp. DCA	1147129	0
		Solibacillus silvestris	1002809	0
		Sporosarcina newyorkensis	1027292	1	1027292.HMPREF9372_3253	Pfam_Chal_sti_synt_N|Pfam_Chal_sti_synt_C|Pfam_FAE1_CUT1_RppA|Pfam_ACP_syn_III_C|Pfam_ACP_syn_III
		Bacillus mojavensis	1051501	1	1051501.AYTL01000030_gene2371	Pfam_Chal_sti_synt_N|Pfam_Chal_sti_synt_C|Pfam_FAE1_CUT1_RppA|Pfam_ACP_syn_III_C|Pfam_ACP_syn_III|Pfam_GST_C_3|Pfam_DUF2100
	Bacteroidetes/Chlorobi group	Psychroflexus torquis ATCC 700755	313595	1	WP_015023123_1	Pfam_Chal_sti_synt_C|Pfam_FAE1_CUT1_RppA|Pfam_Chal_sti_synt_N|Pfam_ACP_syn_III_C|Pfam_ACP_syn_III|Pfam_DS
		Bacteroides fragilis NCTC 9343	272559	0
		Niastella koreensis GR20-10	700598	1	WP_014221673_1	Pfam_Chal_sti_synt_N|Pfam_Chal_sti_synt_C|Pfam_ACP_syn_III_C|Pfam_ACP_syn_III|Pfam_FAE1_CUT1_RppA
		Aequorivita capsosiphonis	1120951	1	AUBG01000002_gene1121	Pfam_Chal_sti_synt_N|Pfam_FAE1_CUT1_RppA|Pfam_Chal_sti_synt_C|Pfam_ACP_syn_III_C|Pfam_ACP_syn_III|Pfam_DUF1389
		Aquimarina muelleri	1121007	0
	Chloroflexi	Caldilinea aerophila DSM 14535 = NBRC 104270	926550	0
		Anaerolinea thermophila UNI-1	926569	0
		Longilinea arvoryzae	360412	0
		Chloroflexus aggregans DSM 9485	326427	0
		Herpetosiphon aurantiacus	316274	0
	Fusobacteria	Sebaldella termitidis ATCC 33386	526218	0
		Leptotrichia buccalis C-1013-b	523794	0
		Fusobacterium nucleatum subsp. vincentii 3_1_36A2	469604	0
	Fibrobacteres/Acidobacteria group	Candidatus Solibacter usitatus Ellin6076	234267	0
		Fibrobacter succinogenes subsp. succinogenes S85	59374	0
		Terriglobus roseus DSM 18391	926566	1	WP_014787721_1	Pfam_Chal_sti_synt_C|Pfam_Chal_sti_synt_N|Pfam_ACP_syn_III_C|Pfam_ACP_syn_III|Pfam_FAE1_CUT1_RppA|UreE_n_2_a
		Elusimicrobium minutum Pei191	445932	0
		Granulicella tundricola	1198114	0
	Nitrospirae	Nitrospira defluvii	330214	0
		Leptospirillum ferriphilum ML-04	1048260	0
		Thermodesulfovibrio yellowstonii DSM 11347	289376	0
	Dictyoglomi	Dictyoglomus turgidum DSM 6724	515635	0
		Dictyoglomus thermophilum H-6-12	309799	0
	Gemmatimonadetes	Gemmatimonas aurantiaca T-27	379066	0
	Synergistetes	Aminobacterium colombiense DSM 12261	572547	0
		Thermanaerovibrio acidaminovorans DSM 6589	525903	0
	Planctomycetes	Phycisphaera mikurensis NBRC 102666	1142394	1	WP_083855282_1	Pfam_Chal_sti_synt_N|Pfam_Chal_sti_synt_C|Pfam_ACP_syn_III|Pfam_FAE1_CUT1_RppA|Pfam_ACP_syn_III_C
		Planctopirus limnophila DSM 3776	521674	1	WP_148226950_1	Pfam_Chal_sti_synt_C|Pfam_Chal_sti_synt_N|Pfam_FAE1_CUT1_RppA|Pfam_ACP_syn_III_C|Pfam_ACP_syn_III
		Schlesneria paludicola	1123242	0
		Rhodopirellula baltica	243090	1	243090.RB8853	Pfam_Chal_sti_synt_N|Pfam_Chal_sti_synt_C|Pfam_FAE1_CUT1_RppA|Pfam_ACP_syn_III_C|Pfam_ACP_syn_III
		Blastopirellula marina	314230	0
		Isosphaera pallida	575540	1	575540.Isop_3155	Pfam_Chal_sti_synt_N|Pfam_Chal_sti_synt_C|Pfam_ACP_syn_III_C|Pfam_FAE1_CUT1_RppA|Pfam_ACP_syn_III|Pfam_TPR_16
	Deferribacteres	Denitrovibrio acetiphilus DSM 12809	522772	0
		Deferribacter desulfuricans SSM1	639282	0
		Flexistipes sinusarabici DSM 4947	717231	0
	Chrysiogenetes	Desulfurispirillum indicum S5	653733	0
		Chrysiogenes arsenatis	118005	0
	Thermodesulfobacteria	Thermodesulfobacterium geofontis OPF15	795359	0
		Thermodesulfatator indicus DSM 15286	667014	0
	Caldiserica	Caldisericum exile AZM16c01	511051	0
	Gammaproteobacteria	Actinobacillus pleuropneumoniae serovar 3 str. JL03	434271	0
		Aeromonas hydrophila ML09-119	1288394	0
		Alteromonas mediterranea U8	1300257	0
		Endozoicomonas montiporae	1027273	0
		Legionella massiliensis	1034943	1	1034943.BN1094_02906	Pfam_Chal_sti_synt_N|Pfam_Chal_sti_synt_C|Pfam_FAE1_CUT1_RppA|Pfam_ACP_syn_III_C|Pfam_ACP_syn_III|Pfam_HMG_CoA_synt_C
		Pseudomonas fluorescens	1038922	1	1038922.PflQ2_2234	Pfam_Chal_sti_synt_N|Pfam_Chal_sti_synt_C|Pfam_FAE1_CUT1_RppA|Pfam_ACP_syn_III_C|Pfam_ACP_syn_III|Pfam_Dodecin
		Vibrio nigripulchritudo	1238450	1	1238450.VIBNISOn1_1620020	Pfam_Chal_sti_synt_C|Pfam_Chal_sti_synt_N|Pfam_FAE1_CUT1_RppA|Pfam_ACP_syn_III_C|Pfam_ACP_syn_III|PKS_KS|SM00825|1238450.VIBNISOn1_1620020_Vibrio_nigripulchritudo_G_proteobacteria
	Alphaproteobacteria	Agrobacterium radiobacter K84	311403	1	311403.Arad_0992	Pfam_Chal_sti_synt_N|Pfam_FAE1_CUT1_RppA|Pfam_Chal_sti_synt_C|Pfam_ACP_syn_III_C|Pfam_ACP_syn_III|Pfam_Thiolase_N
		Acetobacter pasteurianus IFO 3283-01	634452	0
		Acidiphilium cryptum JF-5	349163	0
		Anaplasma marginale str. Florida	320483	0
		Asticcacaulis excentricus CB 48	573065	0
		Phaeobacter gallaeciensis	1002340	0
		Bradyrhizobium elkanii	398525	1	398525.KB900701_gene1518	Pfam_Chal_sti_synt_N|Pfam_FAE1_CUT1_RppA|Pfam_Chal_sti_synt_C|Pfam_ACP_syn_III_C|Pfam_ACP_syn_III|Iso_dh_2|Pfam_Ldl_recept_b
		Novosphingobium pentaromativorans	1088721	1	1088721.NSU_3577	Pfam_Chal_sti_synt_N|Pfam_Chal_sti_synt_C|Pfam_FAE1_CUT1_RppA|Pfam_ACP_syn_III|Pfam_ACP_syn_III_C|Pfam_CheC
		Candidatus Pelagibacter	1096769	0
		Sphingomonas sp.	1030157	1	1030157.AFMP01000004_gene2023	Pfam_Chal_sti_synt_N|Pfam_Chal_sti_synt_C|Pfam_ACP_syn_III|Pfam_FAE1_CUT1_RppA|Pfam_ACP_syn_III_C|Pfam_SpoVS
		Mesorhizobium loti	1040982	1	1040982.AXAL01000011_gene1075	Pfam_Chal_sti_synt_C|Pfam_Chal_sti_synt_N|Pfam_FAE1_CUT1_RppA|Pfam_ACP_syn_III_C|Pfam_ACP_syn_III
	delta/epsilon subdivisions	Anaeromyxobacter dehalogenans 2CP-1	455488	1	WP_012631826_1	Pfam_Chal_sti_synt_N|Pfam_Chal_sti_synt_C|Pfam_FAE1_CUT1_RppA|Pfam_ACP_syn_III_C|Pfam_Thiolase_N|Pfam_ACP_syn_III|Pfam_Ketoacyl-synt_C
		Halobacteriovorax marinus SJ	862908	0
		Bdellovibrio bacteriovorus	264462	1	264462.Bd0331	Pfam_Chal_sti_synt_C|Pfam_ACP_syn_III_C|Pfam_Chal_sti_synt_N|BOP1NT_2
		Desulfobacter curvatus	1121396	0
		Sorangium cellulosum	1254432	0
		Stigmatella aurantiaca	378806	1	378806.STAUR_1255	Pfam_Chal_sti_synt_N|Pfam_Chal_sti_synt_C|Pfam_FAE1_CUT1_RppA|Pfam_ACP_syn_III_C|Pfam_Thiolase_N|Pfam_ACP_syn_III|Pfam_Peptidase_M22
	Betaproteobacteria	Achromobacter xylosoxidans A8	762376	0
		Acidovorax avenae subsp. avenae ATCC 19860	643561	0
		Alicycliphilus denitrificans BC	596153	0
		Burkholderia mimosarum	1038869	1	1038869.AXAN01000048_gene4527	Pfam_Chal_sti_synt_C|Pfam_ACP_syn_III_C
	Cyanobacteria	Trichormus variabilis ATCC 29413	240292	0
		Geitlerinema sp. PCC 7407	1173025	0
		Rippkaea orientalis PCC 8801	41431	0
		Nostoc sp. PCC 7107	317936	1	WP_096552881_1	Pfam_Chal_sti_synt_C|Pfam_ACP_syn_III_C|Pfam_FAE1_CUT1_RppA|Pfam_Chal_sti_synt_N
		Rivularia sp. PCC 7116	373994	1	WP_015119976_1	Pfam_Chal_sti_synt_N|Pfam_Chal_sti_synt_C|Pfam_FAE1_CUT1_RppA|Pfam_ACP_syn_III|Pfam_ACP_syn_III_C
		Leptolyngbya sp.	102129	1	102129.Lepto7375DRAFT_3867	Pfam_Chal_sti_synt_N|Pfam_Chal_sti_synt_C|Pfam_FAE1_CUT1_RppA|Pfam_ACP_syn_III_C|Pfam_ACP_syn_III|orange_5
		filamentous cyanobacterium	1128427	0
		Gloeocapsa sp.	102232	1	102232.GLO73106DRAFT_00031300	Pfam_Chal_sti_synt_C|Pfam_ACP_syn_III_C|Pfam_FAE1_CUT1_RppA|Pfam_Chal_sti_synt_N
		Oscillatoria sp.	1173028	0
		Synechococcus sp.	110663	1	110663.KI911558_gene597	Pfam_Chal_sti_synt_N|Pfam_Chal_sti_synt_C|Pfam_FAE1_CUT1_RppA|Pfam_ACP_syn_III_C|Pfam_ACP_syn_III
		Cylindrospermum stagnale	56107	1	56107.Cylst_1891	Pfam_Chal_sti_synt_C|Pfam_FAE1_CUT1_RppA|Pfam_ACP_syn_III_C|Pfam_Chal_sti_synt_N
Archaea	Crenarchaeota	Acidilobus saccharovorans 345-15	666510	0
		Caldisphaera lagunensis DSM 15908	1056495	0
		Caldivirga maquilingensis IC-167	397948	0
	Nanoarchaeota	Rubinisphaera brasiliensis DSM 5305	756272	0
		Nanoarchaeum equitans Kin4-M	228908	0
	Thaumarchaeota	Nitrosopumilus maritimus SCM1	436308	0
		Candidatus Nitrosopumilus sediminis	1229909	0
		Candidatus Nitrososphaera gargensis Ga9.2	1237085	0
	Korarchaeota	Candidatus Korarchaeum cryptofilum OPF8	374847	0
	Euryarchaeota	Aciduliprofundum sp. MAR08-339	673860	0
		Aciduliprofundum boonei T469	439481	0
		Pyrococcus horikoshii OT3	70601	0
		Methanosarcina mazei	192952	0
		Methanoculleus marisnigri	368407	0
		Methanoregula formicica	593750	0
Asgard		Candidatus Heimdallarchaeota archaeon	2026747	0
		Candidatus Helarchaeota ASGARD archaeon Hel_GB_A	2218536	0
		Candidatus Lokiarchaeota archaeon	2053489	0
		Candidatus Prometheoarchaeum syntrophicum	2594042	0
		Candidatus Odinarchaeota archaeon LCB_4	1841599	0
		Candidatus Thorarchaeota archaeon	2053491	3	TFG30517_1	Pfam_Chal_sti_synt_C|Pfam_Chal_sti_synt_N|Pfam_FAE1_CUT1_RppA|Pfam_ACP_syn_III_C|Pfam_ACP_syn_III
					NHI90697_1	Pfam_Chal_sti_synt_C|Pfam_Chal_sti_synt_N|Pfam_FAE1_CUT1_RppA|Pfam_ACP_syn_III_C|Pfam_ACP_syn_III
					TFG32473_1	Pfam_Chal_sti_synt_C|Pfam_Chal_sti_synt_N|Pfam_FAE1_CUT1_RppA|Pfam_ACP_syn_III_C|Pfam_ACP_syn_III
